# Supplementary material for: Metabolic Background, Not Photosynthetic Physiology, Determines Drought and Drought Recovery Responses in C3 and C2 Moricandias
Source: Int J Mol Sci. 2023 Feb 17;24(4):4094. doi: 10.3390/ijms24044094 (PMC9959282; doi:10.3390/ijms24044094)
Supplement: Supplementary file 1 [file ijms-24-04094-s001.zip]

Archive with 5 entries (5 files):
- SupTableS1.xlsx
- SupTableS2.xlsx
- SupTableS3.xlsx
- SupTableS4.xlsx
- SupTableS5.xlsx
