# Supplementary material for: Metabolic Background, Not Photosynthetic Physiology, Determines Drought and Drought Recovery Responses in C3 and C2 Moricandias
Source: Int J Mol Sci. 2023 Feb 17;24(4):4094. doi: 10.3390/ijms24044094 (PMC9959282; doi:10.3390/ijms24044094)
Supplement: Supplementary file 1 [file ijms-24-04094-s001.zip › SupTableS1.xlsx]

## Sheet: SupTableS1_photo data
Supplemental Table S1. Physiological parameters for both control and stress observations. Whithin each specie, comparison between controls and stress for a particluar day was assessed with Student´s t-test (*** denotes P < 0.001, ** denotes P < 0.01 and * denotes P < 0.05). For Vcmax, Jmax and Gm between species comparison at T0 was assessed (P <0.05).
			Pn (μmol/m2 s)					gs (mol/m2 s)					iWUE (Pn/Gs)					PRP(μmol/m2 s)					PRP (% phostosynthesis)
			average	sterror	stdev	n	p-value	average	sterror	stdev	n	p-value					p-value	average	sterror	stdev	n	p-value	average	sterror	stdev	n	p-value
M. moricandioides	T0	control	17.2802	1.51263	3.38234	5		0.43205	0.0487519	0.109013	5		0.0421055	0.00554102	0.0123901	5		8.47	1.405	2.81	4		0.42	0.0715542	0.16	5
	T1	control	16.8414	0.943698	1.8874	4	**	0.279567	0.035874	0.071748	4	**	0.0626793	0.00530509	0.0106102	4	-	7.56204	0.489002	0.978003	4	***	0.452996	0.0321678	0.0643356	4	-
		stress	4.59667	1.88509	3.26507	3		0.0563333	0.0108968	0.0188739	3		0.068609	0.0225803	0.0391102	3		1.53333	0.552436	0.956847	3		0.366451	0.0344219	0.0596205	3
	T2	control	16.8756	2.0854	4.17081	4	**	0.427589	0.0887485	0.177497	4	*	0.0466567	0.00995017	0.0199003	4	*	5.77997	0.678164	1.35633	4	*	0.386154	0.0888015	0.177603	4
		stress	-0.247333	0.110072	0.19065	3		0.004	0.000471405	0.000816497	3		-			3		0.333333	0.0720082	0.124722	3		-			3
	RW	control	13.1942	1.06171	2.12343	4	-	0.277504	0.0390167	0.0780335	4	-	0.049841	0.00528705	0.0105741	4	-	6.14575	0.354825	0.70965	4	-	0.470298	0.0207394	0.0414789	4	-
		stress	7.68667	3.07101	5.31915	3		0.146667	0.0238157	0.0412499	3		0.0477501	0.011736	0.0203273	3		3.13333	1.31007	2.26912	3		0.39659	0.0397739	0.0688904	3
M. arvensis	T0	control	21.9993	0.404231	0.903887	5		0.415675	0.029652	0.0663039	5		0.0541687	0.00357993	0.00800497	5		8.24	0.626099	1.4	5		0.375099	0.0186313	0.0416609	5
	T1	control	17.1787	1.45156	2.51418	3	-	0.446543	0.0303087	0.0524961	3	**	0.0386419	0.00265797	0.00460374	3	*	6.98594	0.188972	0.32731	3	*	0.416531	0.0409013	0.0708432	3	-
		stress	11.2567	2.26331	5.06091	5		0.12525	0.03154	0.0705257	5		0.110886	0.0179187	0.0400674	5		3.39202	0.715746	1.60046	5		0.317647	0.0409764	0.0916261	5
	T2	control	16.2856	0.791419	1.37078	3	*	0.254956	0.0474431	0.0821738	3	**	0.0701356	0.0113008	0.0195736	3	**	5.57406	0.425015	0.736148	3	*	0.341289	0.0131132	0.0227127	3
		stress	6.55728	2.17884	4.87204	5		0.0419644	0.0137026	0.03064	5		0.161982	0.0101493	0.0226946	5		1.35316	0.480247	1.07386	5		0.245549	0.0446301	0.099796	5
	RW	control	20.1954	1.16282	2.32564	4	-	0.359772	0.0756262	0.151252	4	-	0.064251	0.0102452	0.0204904	4	-	8.11468	1.00921	2.01842	4	-	0.397791	0.0295395	0.0590791	4	-
		stress	17.5294	1.50729	3.01458	4		0.262397	0.0544197	0.108839	4		0.0759211	0.011423	0.022846	4		6.81876	0.379095	0.758191	4		0.39472	0.0220592	0.0441183	4
M. suffruticosa	T0	control	14.666	1.22454	2.12097	3		0.229389	0.051398	0.089024	3		0.0697533	0.00869745	0.0150644	3		4.68358	0.187241	0.32431	3		0.322843	0.014229	0.0246453	3
	T1	control	11.9412	2.85927	4.9524	3	-	0.358718	0.0453809	0.078602	3	*	0.0344149	0.00746965	0.0129378	3	-	4.89204	1.55549	2.69419	3	-	0.382124	0.042074	0.0728743	3	-
		stress	6.10667	2.31174	4.00405	3		0.089	0.0190962	0.0330757	3		0.0618955	0.0115112	0.019938	3		2.16667	0.745853	1.29185	3		0.366825	0.0140202	0.0242838	3
	T2	control	11.1197	1.98897	3.44499	3	*	0.254155	0.0325439	0.0563677	3	**	0.043385	0.00344731	0.00597091	3	**	3.80809	0.115193	0.199521	3	***	0.371132	0.0565837	0.0980058	3	-
		stress	2.09333	0.370625	0.641941	3		0.0146667	0.00165552	0.00286744	3		0.14202	0.0148023	0.0256383	3		0.666667	0.0981307	0.169967	3		0.323214	0.0141612	0.0245279	3
	RW	control	12.9872	1.12767	1.95318	3	-	0.237375	0.00462012	0.00800228	3	*	0.0550058	0.0057569	0.00997125	3	-	4.1809	0.344856	0.597308	3	*	0.334997	0.0502334	0.0870068	3	-
		stress	7.87	1.26001	2.1824	3		0.109	0.012037	0.0208487	3		0.0761161	0.016754	0.0290188	3		2.53333	0.360041	0.62361	3		0.327862	0.0199968	0.0346355	3
			Rd(μmol/m2 s)					Rn (μmol/m2 s)					Rn / Rd					ΦPSII					ETR (μmol/m2 s)
			average	sterror	stdev	n	p-value	average	sterror	stdev	n	p-value	average	sterror	stdev	n	p-value	average	sterror	stdev	n	p-value	average	sterror	stdev	n	p-value
M. moricandioides	T0	control	2.44	0.223786	0.5004	5		3.52	0.192666	0.430813	5		1.47395	0.0833267	0.186324	5		0.317052	0.0270071	0.0603897	5		138.788	11.8184	26.4269	5
	T1	control	2.45	0.0559017	0.111803	4	***	3.475	0.178098	0.356195	4	**	1.42277	0.0859001	0.1718	4	*	0.340911	0.0153052	0.0306104	4	***	149.188	6.68301	13.366	4	***
		stress	0.633333	0.118634	0.20548	3		1.83333	0.0720082	0.124722	3		3.19444	0.533353	0.923794	3		0.141667	0.0194155	0.0336287	3		62.1345	8.51559	14.7494	3
	T2	control	2.85	0.167705	0.33541	4	***	3.325	0.155624	0.311247	4	***	1.17037	0.0163694	0.0327389	4	*	0.32091	0.016068	0.0321361	4	***	140.381	7.03869	14.0774	4	*
		stress	0.266667	0.0272166	0.0471405	3		0.5	0.0471405	0.0816497	3		1.94444	0.27592	0.477907	3		0.0936667	0.00754738	0.0130724	3		41.0819	3.31025	5.73353	3
	RW	control	2.45	0.025	0.05	4	**	3.075	0.0216506	0.0433013	4	*	1.25583	0.0192615	0.0385231	4	*	0.234472	0.0139684	0.0279369	4	-	102.508	6.09098	12.182	4	-
		stress	1.6	0.169967	0.294392	3		2.46667	0.196261	0.339935	3		1.55726	0.0789415	0.136731	3		0.183667	0.0215217	0.0372767	3		80.5556	9.43936	16.3494	3
M. arvensis	T0	control	3.15326	0.112019	0.250482	5		6.066	0.182907	0.408991	5		1.93155	0.0705612	0.15778	5		0.397845	0.00593407	0.013269	5		174.025	2.56621	5.73821	5
	T1	control	1.9	0.124722	0.216025	3	-	3.26667	0.268052	0.46428	3	-	1.71727	0.0670971	0.116216	3	-	0.316523	0.0275993	0.0478034	3	-	138.488	12.195	21.1223	3	-
		stress	1.9	0.203961	0.45607	5		3	0.390896	0.874071	5		1.56076	0.0617559	0.13809	5		0.23014	0.0447276	0.100014	5		100.555	19.5501	43.7155	5
	T2	control	2.3	0.0942809	0.163299	3	-	4.03333	0.108866	0.188562	3	-	1.7576	0.0410421	0.071087	3	-	0.293311	0.00226361	0.00392069	3	*	128.3	1.09023	1.88833	3	*
		stress	2.58	0.0521536	0.116619	5		4.22	0.217991	0.487442	5		1.63479	0.075989	0.169916	5		0.167891	0.0317031	0.0708903	5		73.45	13.8324	30.9303	5
	RW	control	2.125	0.364649	0.729298	4	-	4.3	0.438748	0.877496	4	-	2.19826	0.284187	0.568374	4	-	0.346023	0.0148509	0.0297019	4	-	151.515	6.46722	12.9344	4	-
		stress	2.075	0.081968	0.163936	4		4.225	0.298695	0.59739	4		2.02561	0.0740894	0.148179	4		0.355951	0.0228609	0.0457218	4		155.713	9.96885	19.9377	4
M. suffruticosa	T0	control	2.4	0.124722	0.216025	3		3.16667	0.0981307	0.169967	3		1.32357	0.0265195	0.0459331	3		0.301423	0.0203713	0.0352841	3		131.936	8.84707	15.3236	3
	T1	control	2.2	0.163299	0.282843	3	-	3.13333	0.222777	0.385861	3	-	1.43205	0.0896397	0.155261	3	-	0.195978	0.048093	0.0832996	3	-	85.6584	21.0106	36.3914	3	-
		stress	1.26667	0.341022	0.590668	3		2.36667	0.237268	0.410961	3		2.10384	0.298169	0.516443	3		0.134	0.0324996	0.0562909	3		58.5153	14.192	24.5812	3
	T2	control	2.4	0.124722	0.216025	3	***	3.53333	0.288033	0.498888	3	**	1.46582	0.0455201	0.0788432	3	-	0.12	0.034641	0.06	3	*	53.14	14.9591	25.91	3	*
		stress	0.366667	0.0981307	0.169967	3		0.633333	0.118634	0.20548	3		1.83333	0.136083	0.235702	3		0.0753333	0.00400925	0.00694422	3		32.8967	1.75076	3.03241	3
	RW	control	2.13333	0.136083	0.235702	3	-	3.43333	0.0981307	0.169967	3	-	1.62158	0.0645865	0.111867	3	-	0.20628	0.00699549	0.0121165	3	-	90.2949	3.11427	5.39408	3	-
		stress	1.93333	0.136083	0.235702	3		3	0.0471405	0.0816497	3		1.58234	0.145427	0.251886	3		0.151667	0.0163594	0.0283353	3		66.23	7.14384	12.3735	3
			Vcmax (μmol/m2 s)					Jmax (μmol/m2 s)					Gm (mol/m2 s)
			average	sterror	stdev	n	p-value	average	sterror	stdev	n	p-value	average	sterror	stdev	n	p-value
T0	M. moricandioides		160.793	4.00126	6.93038	3	a	259.169	10.656	18.4568	3	a	0.244864	0.00890997	0.0154325	3	a
	M. arvensis		120.765	5.26226	9.1145	3	b	216.326	9.00182	15.5916	3	a,b	0.623689	0.0488914	0.0846824	3	b
	M. suffruticosa		124.112	8.83358	15.3002	3	b	191.763	13.9674	24.1922	3	b	0.15638	0.00391116	0.00677432	3	c
