# Supplementary material for: Metabolic Background, Not Photosynthetic Physiology, Determines Drought and Drought Recovery Responses in C3 and C2 Moricandias
Source: Int J Mol Sci. 2023 Feb 17;24(4):4094. doi: 10.3390/ijms24044094 (PMC9959282; doi:10.3390/ijms24044094)
Supplement: Supplementary file 1 [file ijms-24-04094-s001.zip › SupTableS2.xlsx]

## Sheet: SupTableS2_bioch data
Supplemental Table S2. Biochemical parameters for both control and stress observations. Within each specie, comparison between controls and stress for a particular day was assessed with Student´s t-test (*** denotes P < 0.001, ** denotes P < 0.01 and * denotes P < 0.05).
			Sucrose (mmol /gDW)					Starch (umol equvl glucose/g DW)					Rafinose (nmol/gDW)					Galactose (mmol/gDW)					Glucose (mmol Glu/gDW)					frutose (mmol Glu/gDW)
			average	sterror	stdev	n	p-value	average	sterror	stdev	n	p-value	average	sterror	stdev	n	p-value	average	sterror	stdev	n	p-value	average	sterror	stdev	n	p-value	average	sterror	stdev	n	p-value
M. moricandioides	T0	control	8.00618	1.05831	2.11661	4		37.7259	18.7477	37.4953	4		42.2989	2.26164	4.52328	4		0.654773	0.0814316	0.162863	4		4.22031	0.40526	0.81052	4		0.480384	0.159894	0.319788	4
	T1	control	10.1507	1.07589	2.15178	4	-	32.9773	8.92472	17.8494	4	-	47.0368	5.02311	10.0462	4	*	0.439111	0.0395566	0.0791133	4	-	5.77586	1.00253	2.00506	4	-	1.37663	0.158874	0.317748	4	-
		stress	13.6846	1.79778	3.59555	4		67.3032	14.4876	28.9751	4		100.161	13.493	26.986	4		0.575336	0.042895	0.0857901	4		8.46198	0.483437	0.966875	4		1.66044	0.289621	0.579242	4
	T2	control	12.4611	1.22382	2.44764	4	*	94.06	19.81	39.62	4	*	58.9306	3.42275	6.84551	4	*	0.689721	0.081954	0.163908	4	-	10.0878	0.97651	1.95302	4	-	0.954231	0.320061	0.640122	4	-
		stress	7.5023	1.08679	2.17358	4		11.0611	0.753718	1.50744	4		72.3973	3.27355	6.5471	4		0.383302	0.0127132	0.0254263	4		11.0376	1.66374	3.32748	4		1.10779	0.316831	0.633661	4
	RW	control	9.12829	0.636476	1.27295	4	-	83.3078	3.82137	7.64273	4	-	72.3052	15.9727	31.9454	4	-	0.487548	0.0560384	0.112077	4	-	6.71793	0.439593	0.879187	4	*	1.62878	0.414012	0.828023	4	-
		stress	12.2175	1.63943	3.27886	4		78.9401	12.9972	25.9944	4		137.207	34.1351	68.2703	4		1.11072	0.143729	0.287459	4		10.6922	1.21145	2.4229	4		2.9796	0.666409	1.33282	4
M. arvensis	T0	control	4.19229	0.36222	1.08666	9	-	393.677	47.1486	141.446	9		74.7815	5.21079	13.7865	7		0.684176	0.0326098	0.0978294	9		5.27955	0.561469	1.68441	9		2.28765	0.251779	0.755336	9
	T1	control	4.26861	0.461219	1.12975	6	-	351.584	51.6986	126.635	6	**	56.8275	3.18812	7.80927	6	**	0.491727	0.0304694	0.0746344	6	*	3.71921	0.308526	0.755732	6	-	2.26082	0.292903	0.717464	6	-
		stress	5.12194	0.492953	1.30423	7		115.232	25.2507	66.8072	7		94.7723	8.48495	22.4491	7		0.710245	0.0467133	0.123592	7		5.77244	0.845148	2.23605	7		2.58477	0.137385	0.363485	7
	T2	control	3.11806	0.350702	0.784194	5	**	335.57	115.175	257.539	5	*	46.6024	5.54695	12.4034	5	***	0.458855	0.0300338	0.0671575	5	-	3.42372	1.03275	2.30931	5	-	1.95695	0.363108	0.811934	5	-
		stress	5.88736	0.331747	0.81261	6		46.9509	25.7005	51.4009	4		72.4719	1.43874	3.52418	6		0.504324	0.0231148	0.0566195	6		5.23764	1.15965	2.84055	6		2.16656	0.403302	0.987884	6
	RW	control	3.99963	0.551933	1.46028	7	-	333.601	87.8752	232.496	7	*	38.8916	3.70145	9.79311	7	**	0.416308	0.0357987	0.0947146	7	-	4.50701	0.648125	1.71478	7	-	1.44677	0.290178	0.76774	7	-
		stress	4.73905	0.332294	0.813952	6		52.8887	11.4218	27.9775	6		59.8654	4.9635	12.158	6		0.415985	0.0275313	0.0674377	6		6.80206	0.72573	1.77767	6		2.16233	0.211167	0.517252	6
M. suffruticosa	T0	control	0.50892	0.0606254	0.171475	8		40.4227	3.56741	10.0902	8		58.4373	8.2664	20.2484	6		0.913799	0.0764691	0.216287	8		4.86702	0.372711	1.05419	8		0.753157	0.142244	0.402328	8
	T1	control	0.579615	0.0479716	0.117506	6	-	22.0173	3.30108	8.08597	6	**	82.5633	8.43561	20.6629	6	-	0.732591	0.0618508	0.151503	6	-	4.91531	0.524631	1.28508	6	-	0.786545	0.207979	0.509442	6	-
		stress	0.594808	0.0744168	0.182283	6		8.9001	1.29745	3.17808	6		73.4215	8.78834	21.5269	6		0.956279	0.0966097	0.236644	6		3.80456	0.493347	1.20845	6		0.567567	0.151409	0.370874	6
	T2	control	0.61	0.0849706	0.19	5	-	55.78	18.2463	40.8	5	*	79.9841	14.9147	36.5334	6	-	0.535852	0.057989	0.142043	6	-	4.52412	0.837928	1.87366	5	-	0.712073	0.219782	0.491447	5	-
		stress	0.55114	0.03251	0.0796328	6		7.82	0.951219	2.33	6		68.8743	12.5346	30.7035	6		0.753702	0.0757134	0.185459	6		5.09306	0.870276	2.13173	6		1.76102	0.344382	0.843561	6
	RW	control	0.417222	0.023654	0.047308	4	-	79.8395	15.7085	31.417	4	*	61.0421	12.7309	25.4618	4	-	0.626191	0.0990696	0.198139	4	-	4.21219	1.00592	2.01184	4	-	0.22128	0.146487	0.292975	4	-
		stress	0.557502	0.0970294	0.194059	4		44.4969	8.75708	17.5142	4		62.4379	10.3829	20.7658	4		0.629343	0.0765737	0.153147	4		3.20583	0.61423	1.22846	4		0.526393	0.105522	0.211043	4
			Phenols (ug/gDW)					(raff / gal) / 1000					suc / (glu + fru)					(suc/ starch) * 1000					phenols/ sucrose
			average	sterror	stdev	n	p-value	average	sterror	stdev	n	p-value	average	sterror	stdev	n	p-value	average	sterror	stdev	n	p-value	average	sterror	stdev	n	p-value
M. moricandioides	T0	control	14.7817	0.650903	1.30181	4		0.125896	0.0160001	0.0320003	4		1.70709	0.141121	0.282242	4		382.066	118.648	237.297	4		1.95702	0.223688	0.447377	4
	T1	control	14.1803	0.999559	1.99912	4	-	0.143527	0.00351594	0.00703189	4	**	1.48437	0.160156	0.320312	4	-	398.165	89.5169	179.034	4	-	1.44843	0.15047	0.300941	4	-
		stress	16.6753	0.823864	1.64773	4		0.201619	0.0123246	0.0246492	4		1.3467	0.162047	0.324094	4		235.841	37.8699	75.7398	4		1.37627	0.305772	0.611544	4
	T2	control	14.8255	0.838257	1.67651	4	-	0.120949	0.0156546	0.0313091	4	**	1.14365	0.10154	0.20308	4	**	225.44	85.86	171.72	4	*	1.21433	0.0735593	0.147119	4	**
		stress	16.7433	1.15631	2.31262	4		0.205073	0.00484516	0.00969032	4		0.636438	0.0572712	0.114542	4		686.71	97.0993	194.199	4		2.38178	0.320899	0.641798	4
	RW	control	13.6159	1.11087	2.22174	4	-	0.179483	0.0180135	0.0360269	4	-	1.1379	0.152687	0.305375	4	-	111.274	11.0247	22.0494	4	-	1.5185	0.171613	0.343226	4	-
		stress	13.326	0.405955	0.811909	4		0.17372	0.0145319	0.0290639	4		0.901981	0.0817476	0.163495	4		166.175	20.9377	41.8753	4		1.15559	0.131532	0.263065	4
M. arvensis	T0	control	7.32378	0.117754	0.353261	9		0.147578	0.00271409	0.00814228	9		0.534151	0.0471481	0.141444	9		12.0723	1.57606	4.72819	9		1.86306	0.159504	0.478513	9
	T1	control	9.04059	0.539724	1.32205	6	*	0.142102	0.00556495	0.0136313	6	*	0.745675	0.103634	0.253849	6	-	14.65	3.05108	7.47359	6	*	2.24902	0.251081	0.615021	6	*
		stress	6.8372	0.559324	1.47983	7		0.166506	0.00560118	0.0148193	7		0.728577	0.162515	0.429974	7		61.6861	13.5752	35.9167	7		1.44204	0.199823	0.528683	7
	T2	control	7.96474	0.353675	0.790841	5	-	0.126825	0.0056293	0.0125875	5	*	0.64441	0.0605677	0.135434	5	-	20.0356	7.05118	15.7669	5	*	2.67632	0.248682	0.55607	5	*
		stress	8.52193	0.52908	1.29598	6		0.166859	0.0072712	0.0178107	6		0.703333	0.0691477	0.169377	6		141.26	45.269	90.538	4		1.49002	0.149456	0.366091	6
	RW	control	9.40935	1.01687	2.49082	6	-	0.157333	0.00733864	0.0194162	7	-	0.658165	0.0734476	0.194324	7	-	110.597	14.0546	37.185	7	**	2.12906	0.276061	0.676209	6	-
		stress	8.1575	0.693327	1.6983	6		0.179469	0.00894555	0.021912	6		0.533213	0.024669	0.0604264	6		29.1135	9.6581	23.6574	6		1.75432	0.171465	0.420002	6
M. suffruticosa	T0	control	5.83224	0.26201	0.741076	8		0.14685	0.00257275	0.00727684	8		0.0995291	0.0132967	0.0376087	8		13.5523	2.62236	7.41715	8		12.7334	1.58036	4.46994	8
	T1	control	6.2294	0.662011	1.62159	6	-	0.144431	0.00609743	0.0149356	6	-	0.106526	0.0113337	0.0277618	6	-	29.7355	4.44422	10.8861	6	*	10.8978	1.03468	2.53443	6	-
		stress	5.57981	0.535101	1.31073	6		0.130226	0.0154953	0.0379555	6		0.157142	0.0329956	0.0808225	6		79.9974	17.9609	43.9951	6		10.4511	1.69963	4.16324	6
	T2	control	6.05111	0.547114	1.34015	6	-	0.235497	0.0628045	0.153839	6	-	0.122914	0.0154742	0.0346013	5	-	14.0597	3.54455	7.92586	5	***	10.9183	2.2107	4.94327	5	-
		stress	5.51851	0.283316	0.693979	6		0.1519	0.0136386	0.0334076	6		0.1	0.028825	0.0706064	6		75.2	7.02595	17.21	6		10.3001	1.02386	2.50793	6
	RW	control	8.4014	0.856321	1.71264	4	-	0.134173	0.00450396	0.00900792	4	-	0.0745862	0.00265978	0.00531955	4	-	7.19552	2.55678	5.11356	4	-	20.2349	1.94085	3.8817	4	-
		stress	13.2889	1.83858	3.67716	4		0.15623	0.0157325	0.0314651	4		0.100239	0.00374405	0.00748811	4		16.0197	5.70004	11.4001	4		27.023	5.54929	11.0986	4
