# Supplementary material for: Metabolic Background, Not Photosynthetic Physiology, Determines Drought and Drought Recovery Responses in C3 and C2 Moricandias
Source: Int J Mol Sci. 2023 Feb 17;24(4):4094. doi: 10.3390/ijms24044094 (PMC9959282; doi:10.3390/ijms24044094)
Supplement: Supplementary file 1 [file ijms-24-04094-s001.zip › SupTableS3.xlsx]

## Sheet: SupTable S3
Supplemental Table S3. Cross species transcriptomic analysis at T0, T2 and RW (P < 0.01, log fold change > 1) for selected pathways: photosynthesis, photorespiratory process and its associated process (as previously described [17]). Up - up-regulated in Mmo; Down - up-regulated in Mmo.
		Mmo vs Mav	Mmo vs Mav	Mmo vs Mav
		T2	RW	T0
Photorespiration
2-phosphoglycolate phosphatase	AT5G36700
glycolate oxidase	AT3G14415
glycolate oxidase	AT3G14420
alanine:glyoxylate aminotransferase	AT2G13360
glycine cleavage system H protein	AT1G32470
glycine decarboxylase P-protein	AT2G26080
aminomethyltransferase	AT1G11860
serine hydroxymethyltransferase	AT4G37930
hydroxypyruvate reductase	AT1G68010
glycerate kinase	AT1G80380
N shuttle candidates
cytosolic GS1	AT1G66200
cytosolic GS1	AT1G48470
plastidic GS2	AT5G35630
Fd-GOGAT1	AT5G04140
NADH-GOGAT	AT5G53460
Dit1 (chloroplastic)	AT5G12860
Dit2 (chloroplastic)	AT5G64280	UP	UP
alanine AT	AT1G17290
alanline:2OG AT	AT1G23310
aspartate AT ASP1 (mitochondrial)	AT2G30970		DOWN
aspartate AT ASP5 (chloroplastic)	AT4G31990
aspartate AT ASP3 (chloroplastic)	AT5G11520	DOWN	DOWN
aspartate AT ASP2 (cytoplasm)	AT5G19550	DOWN
C4 candidates
PEP carboxylase	AT2G42600
PEP carboxylase	AT1G53310
PPDK	AT4G15530
PPDK regulatory protein	AT3G01200
PPDK regulatory protein	AT4G21210
plastidic NADP-MDH	AT5G58330
plastidic NAD-MDH	AT3G47520
peroxisomal NAD-MDH	AT5G09660
peroxisomal NAD-MDH	AT2G22780
cytosolic NAD-MDH	AT1G04410
mitochondrial MDH	AT1G53240
NADP-ME	AT5G11670
NADP-ME	AT1G79750
NAD-ME	AT2G13560
NAD-ME	AT4G00570
PEPCK	AT4G37870
BASS2	AT2G26900
beta CA1	AT3G01500	UP
beta CA3	AT1G23730
beta CA5	AT4G33580
beta CA6	AT1G58180			UP
alpha CA1	AT3G52720
gamma CA1	AT1G19580
gamma CA2	AT1G47260
gamma CA3	AT5G66510
adenosine monophosphate kinase	AT5G47840
pyrophosphorylase 1	AT1G01050
pyrophosphorylase 2	AT2G18230
Calvin Benson Bassham cycle
Rubisco SSU	AT1G67090
Rubisco SSU	AT5G38410
Rubisco LSU	AT2G07732
Rubisco activase	AT1G73110
Rubisco activase	AT2G39730
PGA kinase	AT1G56190
GAPDH	AT1G12900
TrioseP isomerase	AT2G21170
FBP aldolase	AT2G21330
SBPASE	AT3G55800
Transketolase	AT2G45290
mitochondrial e- transport
alternative oxidase 1D	AT1G32350			UP
alternative oxidase 1B	AT3G22360		UP	UP
alternative oxidase 1B	AT3G27620
uncoupling protein	AT5G58970		DOWN	DOWN
substrate carrier DIC2	AT4G24570
NADH dehydrogenase C1	AT5G08740
