# Supplementary material for: Metabolic Background, Not Photosynthetic Physiology, Determines Drought and Drought Recovery Responses in C3 and C2 Moricandias
Source: Int J Mol Sci. 2023 Feb 17;24(4):4094. doi: 10.3390/ijms24044094 (PMC9959282; doi:10.3390/ijms24044094)
Supplement: Supplementary file 1 [file ijms-24-04094-s001.zip › SupTableS4.xlsx]

## Sheet: SupTable S4
Supplemental Table S4. Cross species transcriptomic analysis at T0, T2 and RW (P < 0.01, log fold change > 1) of selected pathways (Starch and sucrose metabolism, Galactose metabolism, Glutathione metabolism, Phenylpropanoid biosynthesis, Biosynthesis of secondary metabolites).
Gene	Time point	Mmo vs Mav	Name	EC.number	KEGG Map
AT1G01120	RW	up-regulated in Mav	KCS1; 3-ketoacyl-CoA synthase 1	2.3.1.199	ath01110 Biosynthesis of secondary metabolites
AT1G01120	T2	up-regulated in Mav	KCS1; 3-ketoacyl-CoA synthase 1	2.3.1.199	ath01110 Biosynthesis of secondary metabolites
AT1G01120	T0	up-regulated in Mav	KCS1; 3-ketoacyl-CoA synthase 1	2.3.1.199	ath01110 Biosynthesis of secondary metabolites
AT1G01480	T0	up-regulated in Mav	ACS2; 1-amino-cyclopropane-1-carboxylate synthase 2	4.4.1.14	ath01110 Biosynthesis of secondary metabolites
AT1G02205	RW	up-regulated in Mav	CER1; Fatty acid hydroxylase superfamily	4.1.99.5	ath01110 Biosynthesis of secondary metabolites
AT1G02205	T0	up-regulated in Mav	CER1; Fatty acid hydroxylase superfamily	4.1.99.5	ath01110 Biosynthesis of secondary metabolites
AT1G02850	T2	up-regulated in Mav	BGLU11; beta glucosidase 11	3.2.1.21	ath00500 Starch and sucrose metabolism; ath01110 Biosynthesis of secondary metabolites; ath00940 Phenylpropanoid biosynthesis
AT1G02850	T0	up-regulated in Mav	BGLU11; beta glucosidase 11	3.2.1.21	ath00500 Starch and sucrose metabolism; ath01110 Biosynthesis of secondary metabolites; ath00940 Phenylpropanoid biosynthesis
AT1G02850	RW	up-regulated in Mav	BGLU11 beta glucosidase 11	3.2.1.21	ath00500 Starch and sucrose metabolism; ath00940 Phenylpropanoid biosynthesis; ath01110 Biosynthesis of secondary metabolites
AT1G02950	T2	up-regulated in Mav	GSTF4; glutathione S-transferase F4	2.5.1.18	ath00480 Glutathione metabolism
AT1G02950	T0	up-regulated in Mav	GSTF4; glutathione S-transferase F4	2.5.1.18	ath00480 Glutathione metabolism
AT1G04220	RW	up-regulated in Mav	KCS2; 3-ketoacyl-CoA synthase 2	2.3.1.199	ath01110 Biosynthesis of secondary metabolites
AT1G04220	T2	up-regulated in Mav	KCS2; 3-ketoacyl-CoA synthase 2	2.3.1.199	ath01110 Biosynthesis of secondary metabolites
AT1G04710	T2	up-regulated in Mav	PKT4; peroxisomal 3-ketoacyl-CoA thiolase 4	2.3.1.16	ath01110 Biosynthesis of secondary metabolites
AT1G05160	T0	up-regulated in Mav	CYP88A3; cytochrome P450, family 88, subfamily A, polypeptide 3	1.14.14.107	ath01110 Biosynthesis of secondary metabolites
AT1G05610	RW	up-regulated in Mav	APS2; ADP-glucose pyrophosphorylase small subunit 2	2.7.7.27	ath00500 Starch and sucrose metabolism; ath01110 Biosynthesis of secondary metabolites
AT1G05610	T0	up-regulated in Mav	APS2; ADP-glucose pyrophosphorylase small subunit 2	2.7.7.27	ath00500 Starch and sucrose metabolism; ath01110 Biosynthesis of secondary metabolites
AT1G08630	RW	up-regulated in Mav	THA1; threonine aldolase 1	4.1.2.48	ath01110 Biosynthesis of secondary metabolites
AT1G10360	T2	up-regulated in Mav	GSTU18; glutathione S-transferase TAU 18	2.5.1.18	ath00480 Glutathione metabolism
AT1G10670	T0	up-regulated in Mav	ACLA-1; ATP-citrate lyase A-1	2.3.3.8	ath01110 Biosynthesis of secondary metabolites
AT1G11680	T2	up-regulated in Mav	CYP51G1; CYTOCHROME P450 51G1	1.14.14.154	ath01110 Biosynthesis of secondary metabolites
AT1G15950	T2	up-regulated in Mav	CCR1; cinnamoyl coa reductase 1	1.2.1.44	ath01110 Biosynthesis of secondary metabolites; ath00940 Phenylpropanoid biosynthesis
AT1G17650	T0	up-regulated in Mav	GLYR2; glyoxylate reductase 2	1.1.1.79	ath01110 Biosynthesis of secondary metabolites
AT1G17745	T2	up-regulated in Mav	PGDH; D-3-phosphoglycerate dehydrogenase	1.1.1.95	ath01110 Biosynthesis of secondary metabolites
AT1G19440	RW	up-regulated in Mav	KCS4; 3-ketoacyl-CoA synthase 4	2.3.1.199	ath01110 Biosynthesis of secondary metabolites
AT1G19640	RW	up-regulated in Mav	JMT; jasmonic acid carboxyl methyltransferase	2.1.1.141	ath01110 Biosynthesis of secondary metabolites
AT1G19640	T2	up-regulated in Mav	JMT; jasmonic acid carboxyl methyltransferase	2.1.1.141	ath01110 Biosynthesis of secondary metabolites
AT1G20050	RW	up-regulated in Mav	HYD1; C-8,7 sterol isomerase	5.3.3.5	ath01110 Biosynthesis of secondary metabolites
AT1G20490	RW	up-regulated in Mav	AMP-dependent synthetase and ligase family protein	6.2.1.-	ath01110 Biosynthesis of secondary metabolites
AT1G20490	T0	up-regulated in Mav	AMP-dependent synthetase and ligase family protein	6.2.1.-	ath01110 Biosynthesis of secondary metabolites
AT1G20500	RW	up-regulated in Mav	AMP-dependent synthetase and ligase family protein	6.2.1.-	ath01110 Biosynthesis of secondary metabolites
AT1G20500	T0	up-regulated in Mav	AMP-dependent synthetase and ligase family protein	6.2.1.-	ath01110 Biosynthesis of secondary metabolites
AT1G21400	RW	up-regulated in Mav	Thiamin diphosphate-binding fold (THDP-binding) superfamily protein	1.2.4.4	ath01110 Biosynthesis of secondary metabolites
AT1G21400	T2	up-regulated in Mav	Thiamin diphosphate-binding fold (THDP-binding) superfamily protein	1.2.4.4	ath01110 Biosynthesis of secondary metabolites
AT1G78090	T0	up-regulated in Mav	TPPB; trehalose-6-phosphate phosphatase	3.1.3.12	ath00500 Starch and sucrose metabolism; ath01110 Biosynthesis of secondary metabolites
AT1G25450	RW	up-regulated in Mav	KCS5; 3-ketoacyl-CoA synthase 5	2.3.1.199	ath01110 Biosynthesis of secondary metabolites
AT1G30100	T0	up-regulated in Mav	NCED5; nine-cis-epoxycarotenoid dioxygenase 5	1.13.11.51	ath01110 Biosynthesis of secondary metabolites
AT1G36370	RW	up-regulated in Mav	SHM7; serine hydroxymethyltransferase 7	2.1.2.1	ath01110 Biosynthesis of secondary metabolites
AT1G49570	T2	up-regulated in Mav	Peroxidase superfamily protein	1.11.1.7	ath01110 Biosynthesis of secondary metabolites; ath00940 Phenylpropanoid biosynthesis
AT1G50090	T0	up-regulated in Mav	BCAT7; D-aminoacid aminotransferase-like PLP-dependent enzymes superfamily protein	2.6.1.42	ath01110 Biosynthesis of secondary metabolites
AT1G51260	T2	up-regulated in Mav	LPAT3; lysophosphatidyl acyltransferase 3	2.3.1.51	ath01110 Biosynthesis of secondary metabolites
AT1G54100	RW	up-regulated in Mav	ALDH7B4; aldehyde dehydrogenase 7B4	1.2.1.31	ath01110 Biosynthesis of secondary metabolites
AT1G58080	T0	up-regulated in Mav	ATP-PRT1; ATP phosphoribosyl transferase 1	2.4.2.17	ath01110 Biosynthesis of secondary metabolites
AT1G58300	T2	up-regulated in Mav	HO4; heme oxygenase 4	1.14.15.20	ath01110 Biosynthesis of secondary metabolites
AT1G60470	RW	up-regulated in Mav	GolS4; galactinol synthase 4	2.4.1.123	ath00052 Galactose metabolism
AT1G60470	T2	up-regulated in Mav	GolS4; galactinol synthase 4	2.4.1.123]	ath00052 Galactose metabolism
AT1G60470	T0	up-regulated in Mav	GolS4; galactinol synthase 4	2.4.1.123	ath00052 Galactose metabolism
AT1G64390	T0	up-regulated in Mav	GH9C2; glycosyl hydrolase 9C2	3.2.1.4	ath00500 Starch and sucrose metabolism
AT1G65060	T0	up-regulated in Mav	4CL3; 4-coumarate:CoA ligase 3	6.2.1.12	ath01110 Biosynthesis of secondary metabolites; ath00940 Phenylpropanoid biosynthesis
AT1G68530	RW	up-regulated in Mav	KCS6; 3-ketoacyl-CoA synthase 6	2.3.1.199	ath01110 Biosynthesis of secondary metabolites
AT1G68530	T2	up-regulated in Mav	KCS6; 3-ketoacyl-CoA synthase 6	2.3.1.199	ath01110 Biosynthesis of secondary metabolites
AT1G68530	T0	up-regulated in Mav	KCS6; 3-ketoacyl-CoA synthase 6	2.3.1.199	ath01110 Biosynthesis of secondary metabolites
AT2G18700	RW	up-regulated in Mav	TPS11; trehalose phosphatase/synthase 11	2.4.1.15	ath00500 Starch and sucrose metabolism; ath01110 Biosynthesis of secondary metabolites
AT1G70290	RW	up-regulated in Mav	TPS8; trehalose-6-phosphatase synthase S8	2.4.1.15	ath00500 Starch and sucrose metabolism; ath01110 Biosynthesis of secondary metabolites
AT1G70290	T2	up-regulated in Mav	TPS8; trehalose-6-phosphatase synthase S8	2.4.1.15	ath00500 Starch and sucrose metabolism; ath01110 Biosynthesis of secondary metabolites
AT1G70710	T0	up-regulated in Mav	GH9B1; glycosyl hydrolase 9B1	3.2.1.4	ath00500 Starch and sucrose metabolism
AT1G71695	T0	up-regulated in Mav	Peroxidase superfamily protein	1.11.1.7	ath01110 Biosynthesis of secondary metabolites; ath00940 Phenylpropanoid biosynthesis
AT1G73370	T2	up-regulated in Mav	SUS6; sucrose synthase 6	2.4.1.13	ath00500 Starch and sucrose metabolism; ath01110 Biosynthesis of secondary metabolites
AT1G73370	T0	up-regulated in Mav	SUS6; sucrose synthase 6	2.4.1.13	ath00500 Starch and sucrose metabolism; ath01110 Biosynthesis of secondary metabolites
AT1G77330	T0	up-regulated in Mav	2-oxoglutarate (2OG) and Fe(II)-dependent oxygenase superfamily protein	1.14.17.4	ath01110 Biosynthesis of secondary metabolites
AT1G70290	T0	up-regulated in Mav	TPS8; trehalose-6-phosphatase synthase S8	3.1.3.12	ath00500 Starch and sucrose metabolism; ath01110 Biosynthesis of secondary metabolites
AT1G78440	T0	up-regulated in Mav	ATGA2OX1; gibberellin 2-beta-dioxygenase	1.14.11.13	ath01110 Biosynthesis of secondary metabolites
AT1G79530	T0	up-regulated in Mav	GAPCP-1; glyceraldehyde-3-phosphate dehydrogenase of plastid 1	1.2.1.12	ath01110 Biosynthesis of secondary metabolites
AT2G04400	T2	up-regulated in Mav	Aldolase-type TIM barrel family protein	4.1.1.48	ath01110 Biosynthesis of secondary metabolites
AT2G15090	RW	up-regulated in Mav	KCS8; 3-ketoacyl-CoA synthase 8	2.3.1.199	ath01110 Biosynthesis of secondary metabolites
AT2G15090	T0	up-regulated in Mav	KCS8; 3-ketoacyl-CoA synthase 8	2.3.1.199	ath01110 Biosynthesis of secondary metabolites
AT2G18640	T0	up-regulated in Mav	GGPS4; geranylgeranyl pyrophosphate synthase 4	2.5.1.1	ath01110 Biosynthesis of secondary metabolites
AT1G23870	RW	up-regulated in Mav	TPS9; trehalose-phosphatase/synthase 9	2.4.1.15	ath00500 Starch and sucrose metabolism; ath01110 Biosynthesis of secondary metabolites
AT2G18950	T2	up-regulated in Mav	HPT1; homogentisate phytyltransferase 1	2.5.1.115	ath01110 Biosynthesis of secondary metabolites
AT2G18950	T0	up-regulated in Mav	HPT1; homogentisate phytyltransferase 1	2.5.1.115	ath01110 Biosynthesis of secondary metabolites
AT2G21590	T0	up-regulated in Mav	APL4; Glucose-1-phosphate adenylyltransferase family protein	2.7.7.27	ath00500 Starch and sucrose metabolism; ath01110 Biosynthesis of secondary metabolites
AT2G22190	T0	up-regulated in Mav	TPPE; Haloacid dehalogenase-like hydrolase (HAD) superfamily protein	3.1.3.12	ath00500 Starch and sucrose metabolism; ath01110 Biosynthesis of secondary metabolites
AT2G22240	RW	up-regulated in Mav	MIPS2; myo-inositol-1-phosphate synthase 2	5.5.1.4	ath01110 Biosynthesis of secondary metabolites
AT2G22330	T2	up-regulated in Mav	CYP79B3; cytochrome P450, family 79, subfamily B, polypeptide 3	1.14.19.41	ath01110 Biosynthesis of secondary metabolites
AT2G22420	RW	up-regulated in Mav	Peroxidase superfamily protein	1.11.1.7	ath01110 Biosynthesis of secondary metabolites; ath00940 Phenylpropanoid biosynthesis
AT2G26250	RW	up-regulated in Mav	KCS10; 3-ketoacyl-CoA synthase 10	2.3.1.199	ath01110 Biosynthesis of secondary metabolites
AT2G26870	T0	up-regulated in Mav	NPC2; non-specific phospholipase C2	3.1.4.3	ath01110 Biosynthesis of secondary metabolites
AT2G28850	T0	up-regulated in Mav	CYP710A3; cytochrome P450, family 710, subfamily A, polypeptide 3	1.14.19.41	ath01110 Biosynthesis of secondary metabolites
AT2G28860	T2	up-regulated in Mav	CYP710A4; cytochrome P450, family 710, subfamily A, polypeptide 4	1.14.19.41	ath01110 Biosynthesis of secondary metabolites
AT2G28860	T0	up-regulated in Mav	CYP710A4; cytochrome P450, family 710, subfamily A, polypeptide 4	1.14.19.41	ath01110 Biosynthesis of secondary metabolites
AT2G29150	T2	up-regulated in Mav	Tropinone reductase homolog At2g29150	1.1.1.-	ath01110 Biosynthesis of secondary metabolites
AT2G30970	RW	up-regulated in Mav	ASP1; aspartate aminotransferase 1	2.6.1.1	ath01110 Biosynthesis of secondary metabolites
AT2G32860	T0	up-regulated in Mav	BGLU33; beta glucosidase 33	3.2.1.21	ath00500 Starch and sucrose metabolism; ath01110 Biosynthesis of secondary metabolites; ath00940 Phenylpropanoid biosynthesis
AT2G32860	RW	up-regulated in Mav	BGLU33; beta glucosidase 33	3.2.1.21	ath00500 Starch and sucrose metabolism; ath00940 Phenylpropanoid biosynthesis; ath01110 Biosynthesis of secondary metabolites
AT2G34490	RW	up-regulated in Mav	CYP710A2; cytochrome P450, family 710, subfamily A, polypeptide 2	1.14.19.41	ath01110 Biosynthesis of secondary metabolites
AT2G34490	T2	up-regulated in Mav	CYP710A2; cytochrome P450, family 710, subfamily A, polypeptide 2	1.14.19.41	ath01110 Biosynthesis of secondary metabolites
AT2G34490	T0	up-regulated in Mav	CYP710A2; cytochrome P450, family 710, subfamily A, polypeptide 2	1.14.19.41	ath01110 Biosynthesis of secondary metabolites
AT2G34500	RW	up-regulated in Mav	CYP710A1; cytochrome P450, family 710, subfamily A, polypeptide 1	1.14.19.41	ath01110 Biosynthesis of secondary metabolites
AT2G34500	T2	up-regulated in Mav	CYP710A1; cytochrome P450, family 710, subfamily A, polypeptide 1	1.14.19.41	ath01110 Biosynthesis of secondary metabolites
AT2G34500	T0	up-regulated in Mav	CYP710A1; cytochrome P450, family 710, subfamily A, polypeptide 1	1.14.19.41	ath01110 Biosynthesis of secondary metabolites
AT2G37700	RW	up-regulated in Mav	Fatty acid hydroxylase superfamily	4.1.99.5	ath01110 Biosynthesis of secondary metabolites
AT2G38390	RW	up-regulated in Mav	Peroxidase superfamily protein	1.11.1.7	ath01110 Biosynthesis of secondary metabolites; ath00940 Phenylpropanoid biosynthesis
AT2G38700	RW	up-regulated in Mav	MVD1; mevalonate diphosphate decarboxylase 1	4.1.1.33	ath01110 Biosynthesis of secondary metabolites
AT2G39770	RW	up-regulated in Mav	CYT1; Glucose-1-phosphate adenylyltransferase family protein	2.7.7.13	ath01110 Biosynthesis of secondary metabolites
AT2G39770	T0	up-regulated in Mav	CYT1; Glucose-1-phosphate adenylyltransferase family protein	2.7.7.13	ath01110 Biosynthesis of secondary metabolites
AT2G41540	RW	up-regulated in Mav	GPDHC1; 6-phosphogluconate dehydrogenase family protein	1.1.1.8	ath01110 Biosynthesis of secondary metabolites
AT2G41540	T0	up-regulated in Mav	GPDHC1; 6-phosphogluconate dehydrogenase family protein	1.1.1.8	ath01110 Biosynthesis of secondary metabolites
AT2G43420	RW	up-regulated in Mav	3-beta hydroxysteroid dehydrogenase/isomerase family protein	1.1.1.418	ath01110 Biosynthesis of secondary metabolites
AT2G44460	T2	up-regulated in Mav	BGLU28; beta glucosidase 28	3.2.1.21	ath00500 Starch and sucrose metabolism; ath01110 Biosynthesis of secondary metabolites; ath00940 Phenylpropanoid biosynthesis
AT2G44470	T2	up-regulated in Mav	BGLU29; beta glucosidase 29	3.2.1.21	ath00500 Starch and sucrose metabolism; ath01110 Biosynthesis of secondary metabolites; ath00940 Phenylpropanoid biosynthesis
AT2G46720	RW	up-regulated in Mav	KCS13; 3-ketoacyl-CoA synthase 13	2.3.1.199	ath01110 Biosynthesis of secondary metabolites
AT3G02410	RW	up-regulated in Mav	ICME-LIKE2; alpha/beta-Hydrolases superfamily protein	3.1.1.-	ath01110 Biosynthesis of secondary metabolites
AT3G02590	T0	up-regulated in Mav	Fatty acid hydroxylase superfamily protein	1.14.19.20	ath01110 Biosynthesis of secondary metabolites
AT3G04940	T0	up-regulated in Mav	CYSD1; cysteine synthase D1	2.5.1.47	ath01110 Biosynthesis of secondary metabolites
AT3G05630	RW	up-regulated in Mav	PLDP2; phospholipase D P2	3.1.4.4	ath01110 Biosynthesis of secondary metabolites
AT3G10280	RW	up-regulated in Mav	KCS14; 3-ketoacyl-CoA synthase 14	2.3.1.199	ath01110 Biosynthesis of secondary metabolites
AT3G14130	T2	up-regulated in Mav	HAOX1; Aldolase-type TIM barrel family protein	1.1.3.15	ath01110 Biosynthesis of secondary metabolites
AT3G14130	RW	up-regulated in Mav	HAOX1; Aldolase-type TIM barrel family protein	1.1.3.15	ath01110 Biosynthesis of secondary metabolites
AT3G14150	T2	up-regulated in Mav	HAOX2; Aldolase-type TIM barrel family protein	1.1.3.15	ath01110 Biosynthesis of secondary metabolites
AT3G14440	T0	up-regulated in Mav	NCED3; nine-cis-epoxycarotenoid dioxygenase 3	1.13.11.51	ath01110 Biosynthesis of secondary metabolites
AT3G17070	T0	up-regulated in Mav	Peroxidase family protein	1.11.1.7	ath01110 Biosynthesis of secondary metabolites; ath00940 Phenylpropanoid biosynthesis
AT3G17070	T2	up-regulated in Mav	Peroxidase family protein	1.11.1.7	ath01110 Biosynthesis of secondary metabolites; ath00940 Phenylpropanoid biosynthesis
AT3G17070	RW	up-regulated in Mav	Peroxidase family protein	1.11.1.7	ath01110 Biosynthesis of secondary metabolites; ath00940 Phenylpropanoid biosynthesis
AT3G17390	T0	up-regulated in Mav	MTO3; S-adenosylmethionine synthetase family protein	2.5.1.6	ath01110 Biosynthesis of secondary metabolites
AT3G17390	RW	up-regulated in Mav	MTO3; S-adenosylmethionine synthetase family protein	2.5.1.6	ath01110 Biosynthesis of secondary metabolites
AT3G21770	T0	up-regulated in Mav	Peroxidase superfamily protein	1.11.1.7	ath01110 Biosynthesis of secondary metabolites; ath00940 Phenylpropanoid biosynthesis
AT3G21770	RW	up-regulated in Mav	Peroxidase superfamily protein	1.11.1.7	ath01110 Biosynthesis of secondary metabolites; ath00940 Phenylpropanoid biosynthesis
AT3G22460	T2	up-regulated in Mav	OASA2; O-acetylserine (thiol) lyase (OAS-TL)	2.5.1.47	ath01110 Biosynthesis of secondary metabolites
AT3G23580	RW	up-regulated in Mav	RNR2A; ribonucleotide reductase 2A	1.17.4.1	ath00480 Glutathione metabolism
AT3G27060	T0	up-regulated in Mav	TSO2; Ferritin/ribonucleotide reductase-like family protein	1.17.4.1	ath00480 Glutathione metabolism
AT3G29320	T0	up-regulated in Mav	PHS1; Glycosyl transferase, family 35	2.4.1.1	ath00500 Starch and sucrose metabolism; ath01110 Biosynthesis of secondary metabolites
AT3G46970	T0	up-regulated in Mav	PHS2; alpha-glucan phosphorylase 2	2.4.1.1	ath00500 Starch and sucrose metabolism; ath01110 Biosynthesis of secondary metabolites
AT3G47340	RW	up-regulated in Mav	ASN1; glutamine-dependent asparagine synthase 1	6.3.5.4	ath01110 Biosynthesis of secondary metabolites
AT3G50520	T2	up-regulated in Mav	Phosphoglycerate mutase family protein	5.4.2.11	ath01110 Biosynthesis of secondary metabolites
AT3G50740	RW	up-regulated in Mav	UGT72E1; UDP-glucosyl transferase 72E1	2.4.1.111	ath00940 Phenylpropanoid biosynthesis
AT3G55360	T0	up-regulated in Mav	CER10; 3-oxo-5-alpha-steroid 4-dehydrogenase family protein	1.3.1.93	ath01110 Biosynthesis of secondary metabolites
AT3G55590	T0	up-regulated in Mav	Glucose-1-phosphate adenylyltransferase family protein	2.7.7.13	ath01110 Biosynthesis of secondary metabolites
AT3G55590	RW	up-regulated in Mav	Glucose-1-phosphate adenylyltransferase family protein	2.7.7.13	ath01110 Biosynthesis of secondary metabolites
AT3G57520	RW	up-regulated in Mav	SIP2; seed imbibition 2	2.4.1.82	ath00052 Galactose metabolism
AT3G58740	T2	up-regulated in Mav	CSY1; citrate synthase 1	2.3.3.1	ath01110 Biosynthesis of secondary metabolites
AT3G58740	RW	up-regulated in Mav	CSY1; citrate synthase 1	2.3.3.1	ath01110 Biosynthesis of secondary metabolites
AT3G58990	RW	up-regulated in Mav	IPMI1; isopropylmalate isomerase 1	4.2.1.33	ath01110 Biosynthesis of secondary metabolites
AT3G59890	T0	up-regulated in Mav	Dihydrodipicolinate reductase, bacterial/plant	1.17.1.8	ath01110 Biosynthesis of secondary metabolites
AT4G00490	T0	up-regulated in Mav	BAM2; beta-amylase 2	3.2.1.2	ath00500 Starch and sucrose metabolism; ath01110 Biosynthesis of secondary metabolites
AT4G02290	T0	up-regulated in Mav	GH9B13; glycosyl hydrolase 9B13	3.2.1.4	ath00500 Starch and sucrose metabolism
AT4G08040	RW	up-regulated in Mav	ACS11; 1-aminocyclopropane-1-carboxylate synthase 11	4.4.1.14	ath01110 Biosynthesis of secondary metabolites
AT4G10960	T0	up-regulated in Mav	UGE5; UDP-D-glucose/UDP-D-galactose 4-epimerase 5	5.1.3.2	ath00052 Galactose metabolism
AT4G14910	T0	up-regulated in Mav	HISN5B; HISTIDINE BIOSYNTHESIS 5B	4.2.1.19	ath01110 Biosynthesis of secondary metabolites
AT4G14910	T2	up-regulated in Mav	HISN5B; HISTIDINE BIOSYNTHESIS 5B	4.2.1.19	ath01110 Biosynthesis of secondary metabolites
AT4G21960	T0	up-regulated in Mav	PRXR1; Peroxidase superfamily protein	1.11.1.7	ath01110 Biosynthesis of secondary metabolites; ath00940 Phenylpropanoid biosynthesis
AT4G23590	T0	up-regulated in Mav	Tyrosine transaminase family protein	2.6.1.5	ath01110 Biosynthesis of secondary metabolites
AT4G23590	T2	up-regulated in Mav	Tyrosine transaminase family protein	2.6.1.5	ath01110 Biosynthesis of secondary metabolites
AT4G23590	RW	up-regulated in Mav	Tyrosine transaminase family protein	2.6.1.5	ath01110 Biosynthesis of secondary metabolites
AT4G25700	T2	up-regulated in Mav	BETA-OHASE_1; beta-hydroxylase 1	1.14.15.24	ath01110 Biosynthesis of secondary metabolites
AT4G26220	RW	up-regulated in Mav	S-adenosyl-L-methionine-dependent methyltransferases superfamily protein	2.1.1.104	ath01110 Biosynthesis of secondary metabolites; ath00940 Phenylpropanoid biosynthesis
AT4G28680	T2	up-regulated in Mav	TYRDC; L-tyrosine decarboxylase	4.1.1.25	ath01110 Biosynthesis of secondary metabolites
AT4G30170	RW	up-regulated in Mav	Peroxidase family protein	1.11.1.7	ath01110 Biosynthesis of secondary metabolites; ath00940 Phenylpropanoid biosynthesis
AT4G30570	T0	up-regulated in Mav	Glucose-1-phosphate adenylyltransferase family protein	2.7.7.13	ath01110 Biosynthesis of secondary metabolites
AT4G30570	T2	up-regulated in Mav	Glucose-1-phosphate adenylyltransferase family protein	2.7.7.13	ath01110 Biosynthesis of secondary metabolites
AT4G30570	RW	up-regulated in Mav	Glucose-1-phosphate adenylyltransferase family protein	2.7.7.13	ath01110 Biosynthesis of secondary metabolites
AT4G32770	T0	up-regulated in Mav	VTE1; tocopherol cyclase, chloroplast / vitamin E deficient 1 (VTE1) / sucrose export defective 1 (SXD1)	5.5.1.24	ath01110 Biosynthesis of secondary metabolites
AT4G32770	T2	up-regulated in Mav	VTE1; tocopherol cyclase, chloroplast / vitamin E deficient 1 (VTE1) / sucrose export defective 1 (SXD1)	5.5.1.24	ath01110 Biosynthesis of secondary metabolites
AT4G33150	T2	up-regulated in Mav	lysine-ketoglutarate reductase/saccharopine dehydrogenase bifunctional enzyme	1.5.1.8	ath01110 Biosynthesis of secondary metabolites
AT4G34640	T2	up-regulated in Mav	SQS1; squalene synthase 1	2.5.1.21	ath01110 Biosynthesis of secondary metabolites
AT4G35970	T0	up-regulated in Mav	APX5; ascorbate peroxidase 5	1.11.1.11	ath00480 Glutathione metabolism
AT4G37770	RW	up-regulated in Mav	ACS8; 1-amino-cyclopropane-1-carboxylate synthase 8	4.4.1.14	ath01110 Biosynthesis of secondary metabolites
AT4G37980	T0	up-regulated in Mav	ELI3-1; cinnamyl alcohol dehydrogenase 7	1.1.1.195	ath01110 Biosynthesis of secondary metabolites; ath00940 Phenylpropanoid biosynthesis
AT4G37990	T0	up-regulated in Mav	ELI3-2; cinnamyl alcohol dehydrogenase 8	1.1.1.195	ath00940 Phenylpropanoid biosynthesis; ath01110 Biosynthesis of secondary metabolites
AT4G39540	T0	up-regulated in Mav	SK2; shikimate kinase 2	2.7.1.71	ath01110 Biosynthesis of secondary metabolites
AT4G39540	T2	up-regulated in Mav	SK2; shikimate kinase 2	2.7.1.71	ath01110 Biosynthesis of secondary metabolites
AT4G39540	RW	up-regulated in Mav	SK2; shikimate kinase 2	2.7.1.71	ath01110 Biosynthesis of secondary metabolites
AT5G01320	T2	up-regulated in Mav	Thiamine pyrophosphate dependent pyruvate decarboxylase family protein	4.1.1.1	ath01110 Biosynthesis of secondary metabolites
AT5G02790	T2	up-regulated in Mav	GSTL3; Glutathione S-transferase family protein	2.5.1.18	ath00480 Glutathione metabolism
AT5G04530	T0	up-regulated in Mav	KCS19; 3-ketoacyl-CoA synthase 19	2.3.1.199	ath01110 Biosynthesis of secondary metabolites
AT5G04530	RW	up-regulated in Mav	KCS19; 3-ketoacyl-CoA synthase 19	2.3.1.199	ath01110 Biosynthesis of secondary metabolites
AT5G05870	RW	up-regulated in Mav	UGT76C1; UDP-glucosyl transferase 76C1	2.4.1.-	ath01110 Biosynthesis of secondary metabolites
AT5G06060	T0	up-regulated in Mav	NAD(P)-binding Rossmann-fold superfamily protein	1.1.1.206	ath01110 Biosynthesis of secondary metabolites
AT5G07920	T2	up-regulated in Mav	DGK1; diacylglycerol kinase1	2.7.1.107	ath01110 Biosynthesis of secondary metabolites
AT5G08370	T0	up-regulated in Mav	AGAL2; alpha-galactosidase 2	3.2.1.22	ath00052 Galactose metabolism
AT5G10480	RW	up-regulated in Mav	PAS2; Protein-tyrosine phosphatase-like, PTPLA	4.2.1.134	ath01110 Biosynthesis of secondary metabolites
AT5G11520	T2	up-regulated in Mav	ASP3; aspartate aminotransferase 3	2.6.1.1	ath01110 Biosynthesis of secondary metabolites
AT5G11520	RW	up-regulated in Mav	ASP3; aspartate aminotransferase 3	2.6.1.1	ath01110 Biosynthesis of secondary metabolites
AT5G13930	T0	up-regulated in Mav	TT4; Chalcone and stilbene synthase family protein	2.3.1.74	ath01110 Biosynthesis of secondary metabolites
AT5G19550	T2	up-regulated in Mav	ASP2; aspartate aminotransferase 2	2.6.1.1	ath01110 Biosynthesis of secondary metabolites
AT5G20250	RW	up-regulated in Mav	DIN10; Raffinose synthase family protein	2.4.1.82	ath00052 Galactose metabolism
AT5G20830	T0	up-regulated in Mav	SUS1; sucrose synthase 1	2.4.1.13	ath00500 Starch and sucrose metabolism; ath01110 Biosynthesis of secondary metabolites
AT5G20830	T2	up-regulated in Mav	SUS1; sucrose synthase 1	2.4.1.13	ath00500 Starch and sucrose metabolism; ath01110 Biosynthesis of secondary metabolites
AT5G2325	T0	up-regulated in Mav	0 Succinyl-CoA ligase, alpha subunit	6.2.1.4	ath01110 Biosynthesis of secondary metabolites
AT5G23250	RW	up-regulated in Mav	Succinyl-CoA ligase, alpha subunit	6.2.1.4	ath01110 Biosynthesis of secondary metabolites
AT5G23960	T0	up-regulated in Mav	TPS21; terpene synthase 21	4.2.3.104	ath01110 Biosynthesis of secondary metabolites
AT5G25370	T0	up-regulated in Mav	PLDALPHA3; phospholipase D alpha 3	3.1.4.4	ath01110 Biosynthesis of secondary metabolites
AT5G26220	T2	up-regulated in Mav	ChaC-like family protein	4.3.2.9	ath00480 Glutathione metabolism
AT5G26220	RW	up-regulated in Mav	ChaC-like family protein	4.3.2.9	ath00480 Glutathione metabolism
AT5G34780	T2	up-regulated in Mav	Thiamin diphosphate-binding fold (THDP-binding) superfamily protein	1.2.4.4	ath01110 Biosynthesis of secondary metabolites
AT5G34780	RW	up-regulated in Mav	Thiamin diphosphate-binding fold (THDP-binding) superfamily protein	1.2.4.4	ath01110 Biosynthesis of secondary metabolites
AT5G34930	T0	up-regulated in Mav	arogenate dehydrogenase	1.3.1.78	ath01110 Biosynthesis of secondary metabolites
AT5G34930	T2	up-regulated in Mav	arogenate dehydrogenase	1.3.1.78	ath01110 Biosynthesis of secondary metabolites
AT5G34930	RW	up-regulated in Mav	arogenate dehydrogenase	1.3.1.78	ath01110 Biosynthesis of secondary metabolites
AT5G38120	T0	up-regulated in Mav	4CL8; AMP-dependent synthetase and ligase family protein	6.2.1.-	ath01110 Biosynthesis of secondary metabolites
AT5G38120	RW	up-regulated in Mav	4CL8; AMP-dependent synthetase and ligase family protein	6.2.1.-	ath01110 Biosynthesis of secondary metabolites
AT5G42650	T2	up-regulated in Mav	AOS; allene oxide synthase	4.2.1.92	ath01110 Biosynthesis of secondary metabolites
AT5G45930	T0	up-regulated in Mav	CHLI2; magnesium chelatase i2	6.6.1.1	ath01110 Biosynthesis of secondary metabolites
AT5G45930	T2	up-regulated in Mav	CHLI2; magnesium chelatase i2	6.6.1.1	ath01110 Biosynthesis of secondary metabolites
AT5G45930	RW	up-regulated in Mav	CHLI2; magnesium chelatase i2	6.6.1.1	ath01110 Biosynthesis of secondary metabolites
AT5G46180	T2	up-regulated in Mav	DELTA-OAT; ornithine-delta-aminotransferase	2.6.1.13	ath01110 Biosynthesis of secondary metabolites
AT5G48840	T2	up-regulated in Mav	PANC; pantoate-beta-alanine ligase	6.3.2.1	ath01110 Biosynthesis of secondary metabolites
AT5G48880	T2	up-regulated in Mav	KAT5; peroxisomal 3-keto-acyl-CoA thiolase 2	2.3.1.16	ath01110 Biosynthesis of secondary metabolites
AT5G49720	RW	up-regulated in Mav	GH9A1; glycosyl hydrolase 9A1	3.2.1.4	ath00500 Starch and sucrose metabolism
AT5G53120	RW	up-regulated in Mav	SPDS3; spermidine synthase 3	2.5.1.16	ath00480 Glutathione metabolism
AT5G54160	T2	up-regulated in Mav	OMT1; O-methyltransferase 1	2.1.1.68	ath01110 Biosynthesis of secondary metabolites; ath00940 Phenylpropanoid biosynthesis
AT1G02390	T0	up-regulated in Mmo	GPAT2; glycerol-3-phosphate acyltransferase 2	2.3.1.15	ath01110 Biosynthesis of secondary metabolites
AT1G02920	RW	up-regulated in Mmo	GSTF7; glutathione S-transferase 7	2.5.1.18	ath00480 Glutathione metabolism
AT1G02920	T2	up-regulated in Mmo	GSTF7; glutathione S-transferase 7	2.5.1.18	ath00480 Glutathione metabolism
AT1G02930	RW	up-regulated in Mmo	GSTF6; glutathione S-transferase 6	2.5.1.18	ath00480 Glutathione metabolism
AT1G03630	T2	up-regulated in Mmo	POR_C; protochlorophyllide oxidoreductase C	1.3.1.33	ath01110 Biosynthesis of secondary metabolites
AT1G08830	T0	up-regulated in Mmo	CSD1; copper/zinc superoxide dismutase 1	1.15.1.1	map04146 Peroxisome
AT1G09400	T2	up-regulated in Mmo	FMN-linked oxidoreductases superfamily protein	1.3.1.-	ath01110 Biosynthesis of secondary metabolites
AT1G10060	T2	up-regulated in Mmo	BCAT-1; branched-chain amino acid transaminase 1	2.6.1.42	ath01110 Biosynthesis of secondary metabolites
AT1G13700	T2	up-regulated in Mmo	PGL1; 6-phosphogluconolactonase 1	3.1.1.31	ath01110 Biosynthesis of secondary metabolites
AT1G15550	RW	up-regulated in Mmo	GA3OX1; gibberellin 3-oxidase 1	1.14.11.15	ath01110 Biosynthesis of secondary metabolites
AT1G16350	T2	up-regulated in Mmo	Inosine-5'-monophosphate dehydrogenase 2	1.1.1.205	ath01110 Biosynthesis of secondary metabolites
AT1G17170	RW	up-regulated in Mmo	GSTU24; glutathione S-transferase TAU 24	2.5.1.18	ath00480 Glutathione metabolism
AT1G17180	RW	up-regulated in Mmo	GSTU25; glutathione S-transferase TAU 25	2.5.1.18	ath00480 Glutathione metabolism
AT1G17180	T0	up-regulated in Mmo	GSTU25; glutathione S-transferase TAU 25	2.5.1.18	ath00480 Glutathione metabolism
AT1G17190	RW	up-regulated in Mmo	GSTU26; glutathione S-transferase tau 26	2.5.1.18	ath00480 Glutathione metabolism
AT1G17190	T2	up-regulated in Mmo	GSTU26; glutathione S-transferase tau 26	2.5.1.18	ath00480 Glutathione metabolism
AT1G17190	T0	up-regulated in Mmo	GSTU26; glutathione S-transferase tau 26	2.5.1.18	ath00480 Glutathione metabolism
AT1G18590	RW	up-regulated in Mmo	SOT17; sulfotransferase 17	2.8.2.38	ath01110 Biosynthesis of secondary metabolites
AT1G20480	T2	up-regulated in Mmo	4-coumarate--CoA ligase-like 2	6.2.1.12	ath01110 Biosynthesis of secondary metabolites
AT1G22170	RW	up-regulated in Mmo	Phosphoglycerate mutase family protein	5.4.2.11	ath01110 Biosynthesis of secondary metabolites
AT1G22340	RW	up-regulated in Mmo	UGT85A7; UDP-glucosyl transferase 85A7	2.4.1.195	ath01110 Biosynthesis of secondary metabolites
AT1G22340	T2	up-regulated in Mmo	UGT85A7; UDP-glucosyl transferase 85A7	2.4.1.-	ath01110 Biosynthesis of secondary metabolites
AT1G22360	T2	up-regulated in Mmo	UGT85A2; UDP-glucosyl transferase 85A2	2.4.1.-	ath01110 Biosynthesis of secondary metabolites
AT1G22370	T2	up-regulated in Mmo	UGT85A5; UDP-glucosyl transferase 85A5	2.4.1.-	ath01110 Biosynthesis of secondary metabolites
AT1G22400	RW	up-regulated in Mmo	UGT85A1; UDP-Glycosyltransferase superfamily protein	2.4.1.195	ath01110 Biosynthesis of secondary metabolites
AT1G22400	T2	up-regulated in Mmo	UGT85A1; UDP-Glycosyltransferase superfamily protein	2.4.1.-	ath01110 Biosynthesis of secondary metabolites
AT1G22430	T2	up-regulated in Mmo	Alcohol dehydrogenase-like 1	1.1.1.1	ath01110 Biosynthesis of secondary metabolites
AT1G22440	T2	up-regulated in Mmo	Alcohol dehydrogenase-like 2	1.1.1.1	ath01110 Biosynthesis of secondary metabolites
AT1G24100	RW	up-regulated in Mmo	UGT74B1; UDP-glucosyl transferase 74B1	2.4.1.195	ath01110 Biosynthesis of secondary metabolites
AT1G27140	RW	up-regulated in Mmo	GSTU14; glutathione S-transferase tau 14	2.5.1.18	ath00480 Glutathione metabolism
AT1G27140	T0	up-regulated in Mmo	GSTU14; glutathione S-transferase tau 14	2.5.1.18	ath00480 Glutathione metabolism
AT1G30520	T2	up-regulated in Mmo	2-succinylbenzoate-CoA ligase, chloroplastic/peroxisomal	6.2.1.26	ath01110 Biosynthesis of secondary metabolites
AT1G31670	RW	up-regulated in Mmo	Copper amine oxidase family protein	1.4.3.21	ath01110 Biosynthesis of secondary metabolites
AT1G31670	T2	up-regulated in Mmo	Copper amine oxidase family protein	-	ath01110 Biosynthesis of secondary metabolites
AT1G32780	T2	up-regulated in Mmo	Alcohol dehydrogenase-like 3	1.1.1.1	ath01110 Biosynthesis of secondary metabolites
AT1G33320	RW	up-regulated in Mmo	Pyridoxal phosphate (PLP)-dependent transferases superfamily protein	2.5.1.48	ath01110 Biosynthesis of secondary metabolites
AT1G33320	T2	up-regulated in Mmo	Pyridoxal phosphate (PLP)-dependent transferases superfamily protein	2.5.1.48	ath01110 Biosynthesis of secondary metabolites
AT1G48130	T0	up-regulated in Mmo	PER1; 1-cysteine peroxiredoxin 1	1.11.1.24	ath01110 Biosynthesis of secondary metabolites; ath00940 Phenylpropanoid biosynthesis; ath00480 Glutathione metabolism
AT1G52400	T2	up-regulated in Mmo	BGLU18; beta glucosidase 18	3.2.1.175	ath01110 Biosynthesis of secondary metabolites
AT1G55920	RW	up-regulated in Mmo	SERAT2;1; serine acetyltransferase 2;1	2.3.1.30	ath01110 Biosynthesis of secondary metabolites
AT1G59670	RW	up-regulated in Mmo	GSTU15; glutathione S-transferase TAU 15	2.5.1.18	ath00480 Glutathione metabolism
AT1G60550	T2	up-regulated in Mmo	ECHID; enoyl-CoA hydratase/isomerase D	4.1.3.36	ath01110 Biosynthesis of secondary metabolites
AT1G61720	T2	up-regulated in Mmo	Anthocyanidin reductase	1.3.1.77	ath01110 Biosynthesis of secondary metabolites
AT1G61810	RW	up-regulated in Mmo	BGLU45; beta-glucosidase 45	3.2.1.21	ath00500 Starch and sucrose metabolism; ath01110 Biosynthesis of secondary metabolites; ath00940 Phenylpropanoid biosynthesis
AT1G61810	T2	up-regulated in Mmo	BGLU45; beta-glucosidase 45	3.2.1.21	ath00500 Starch and sucrose metabolism; ath00940 Phenylpropanoid biosynthesis; ath01110 Biosynthesis of secondary metabolites
AT1G61810	T0	up-regulated in Mmo	BGLU45; beta-glucosidase 45	3.2.1.21	ath00500 Starch and sucrose metabolism; ath01110 Biosynthesis of secondary metabolites; ath00940 Phenylpropanoid biosynthesis
AT1G61820	T2	up-regulated in Mmo	BGLU46; beta glucosidase 46	3.2.1.21	ath00500 Starch and sucrose metabolism; ath00940 Phenylpropanoid biosynthesis; ath01110 Biosynthesis of secondary metabolites
AT1G62810	RW	up-regulated in Mmo	CuAO1; Copper amine oxidase family protein	1.4.3.21	ath01110 Biosynthesis of secondary metabolites
AT1G62810	T0	up-regulated in Mmo	CuAO1; Copper amine oxidase family protein	1.4.3.21	ath01110 Biosynthesis of secondary metabolites
AT1G64710	T0	up-regulated in Mmo	GroES-like zinc-binding alcohol dehydrogenase family protein	1.1.1.1	ath01110 Biosynthesis of secondary metabolites
AT1G65610	T0	up-regulated in Mmo	KOR2; Six-hairpin glycosidases superfamily protein	3.2.1.4	ath00500 Starch and sucrose metabolism
AT1G66270	T2	up-regulated in Mmo	BGLU21; Glycosyl hydrolase superfamily protein	3.2.1.21	ath00500 Starch and sucrose metabolism; ath00940 Phenylpropanoid biosynthesis; ath01110 Biosynthesis of secondary metabolites
AT1G67560	RW	up-regulated in Mmo	LOX6; PLAT/LH2 domain-containing lipoxygenase family protein	1.13.11.12	ath01110 Biosynthesis of secondary metabolites
AT1G67980	RW	up-regulated in Mmo	CCOAMT; caffeoyl-CoA 3-O-methyltransferase	2.1.1.104	ath01110 Biosynthesis of secondary metabolites; ath00940 Phenylpropanoid biosynthesis
AT1G67980	T2	up-regulated in Mmo	CCOAMT; caffeoyl-CoA 3-O-methyltransferase	2.1.1.104	ath00940 Phenylpropanoid biosynthesis; ath01110 Biosynthesis of secondary metabolites
AT1G67980	T0	up-regulated in Mmo	CCOAMT; caffeoyl-CoA 3-O-methyltransferase	2.1.1.104	ath01110 Biosynthesis of secondary metabolites; ath00940 Phenylpropanoid biosynthesis
AT1G68460	RW	up-regulated in Mmo	IPT1; isopentenyltransferase 1	2.5.1.27	ath01110 Biosynthesis of secondary metabolites
AT1G68460	T2	up-regulated in Mmo	IPT1; isopentenyltransferase 1	2.5.1.27	ath01110 Biosynthesis of secondary metabolites
AT1G68850	T2	up-regulated in Mmo	Peroxidase superfamily protein	1.11.1.7	ath00940 Phenylpropanoid biosynthesis
AT1G69930	RW	up-regulated in Mmo	GSTU11; glutathione S-transferase TAU 11	2.5.1.18	ath00480 Glutathione metabolism
AT1G69930	T2	up-regulated in Mmo	GSTU11; glutathione S-transferase TAU 11	2.5.1.18	ath00480 Glutathione metabolism
AT1G69930	T0	up-regulated in Mmo	GSTU11; glutathione S-transferase TAU 11	2.5.1.18	ath00480 Glutathione metabolism
AT1G72520	T0	up-regulated in Mmo	LOX4; PLAT/LH2 domain-containing lipoxygenase family protein	1.13.11.12	ath01110 Biosynthesis of secondary metabolites
AT1G74590	T0	up-regulated in Mmo	GSTU10; glutathione S-transferase TAU 10	2.5.1.18	ath00480 Glutathione metabolism
AT1G78050	RW	up-regulated in Mmo	PGM; phosphoglycerate/bisphosphoglycerate mutase	5.4.2.11	ath01110 Biosynthesis of secondary metabolites
AT1G78270	RW	up-regulated in Mmo	UGT85A4; UDP-glucosyl transferase 85A4	2.4.1.195	ath01110 Biosynthesis of secondary metabolites
AT1G78270	T2	up-regulated in Mmo	UGT85A4; UDP-glucosyl transferase 85A4	2.4.1.-	ath01110 Biosynthesis of secondary metabolites
AT1G78270	T0	up-regulated in Mmo	UGT85A4; UDP-glucosyl transferase 85A4	2.4.1.-	ath01110 Biosynthesis of secondary metabolites
AT1G78390	RW	up-regulated in Mmo	NCED9; nine-cis-epoxycarotenoid dioxygenase 9	1.13.11.51	ath01110 Biosynthesis of secondary metabolites
AT1G79470	RW	up-regulated in Mmo	Aldolase-type TIM barrel family protein	1.1.1.205	ath01110 Biosynthesis of secondary metabolites
AT1G79470	T2	up-regulated in Mmo	Inosine-5'-monophosphate dehydrogenase 1	1.1.1.205	ath01110 Biosynthesis of secondary metabolites
AT1G80820	RW	up-regulated in Mmo	CCR2; cinnamoyl coa reductase	1.2.1.44	ath01110 Biosynthesis of secondary metabolites; ath00940 Phenylpropanoid biosynthesis
AT1G80820	T0	up-regulated in Mmo	CCR2; cinnamoyl coa reductase	1.2.1.44	ath00940 Phenylpropanoid biosynthesis
AT2G02930	T0	up-regulated in Mmo	GSTF3; glutathione S-transferase F3	2.5.1.18	ath00480 Glutathione metabolism
AT2G06925	T2	up-regulated in Mmo	PLA2-ALPHA; Phospholipase A2 family protein	3.1.1.4	ath01110 Biosynthesis of secondary metabolites
AT2G16570	RW	up-regulated in Mmo	SE1; GLN phosphoribosyl pyrophosphate amidotransferase 1	2.4.2.14	ath01110 Biosynthesis of secondary metabolites
AT2G20340	T2	up-regulated in Mmo	Phenylacetaldehyde synthase	4.1.1.109	ath01110 Biosynthesis of secondary metabolites
AT2G21790	T2	up-regulated in Mmo	RNR1; ribonucleotide reductase 1	1.17.4.1	ath00480 Glutathione metabolism
AT2G22240	T0	up-regulated in Mmo	MIPS2; myo-inositol-1-phosphate synthase 2	5.5.1.4	ath01110 Biosynthesis of secondary metabolites
AT2G22450	RW	up-regulated in Mmo	RIBA2; riboflavin biosynthesis protein	4.1.99.12	ath01110 Biosynthesis of secondary metabolites
AT2G22830	RW	up-regulated in Mmo	SQE2; squalene epoxidase 2	1.14.14.17	ath01110 Biosynthesis of secondary metabolites
AT2G24210	T2	up-regulated in Mmo	TPS10; terpene synthase 10	4.2.3.15	ath01110 Biosynthesis of secondary metabolites
AT2G28190	T0	up-regulated in Mmo	CSD2; copper/zinc superoxide dismutase 2	1.15.1.1	map04146 Peroxisome
AT2G29260	RW	up-regulated in Mmo	NAD(P)-binding Rossmann-fold superfamily protein	1.1.1.206	ath01110 Biosynthesis of secondary metabolites
AT2G29260	T2	up-regulated in Mmo	Tropinone reductase homolog At2g29260, chloroplastic	1.1.1.-	ath01110 Biosynthesis of secondary metabolites
AT2G29260	T0	up-regulated in Mmo	NAD(P)-binding Rossmann-fold superfamily protein	1.1.1.206	ath01110 Biosynthesis of secondary metabolites
AT2G29330	RW	up-regulated in Mmo	TRI; tropinone reductase	1.1.1.206	ath01110 Biosynthesis of secondary metabolites
AT2G29690	RW	up-regulated in Mmo	ASA2; anthranilate synthase 2	4.1.3.27	ath01110 Biosynthesis of secondary metabolites
AT2G30670	RW	up-regulated in Mmo	NAD(P)-binding Rossmann-fold superfamily protein	1.1.1.206	ath01110 Biosynthesis of secondary metabolites
AT2G30870	RW	up-regulated in Mmo	GSTF10; glutathione S-transferase PHI 10	2.5.1.18	ath00480 Glutathione metabolism
AT2G30870	T2	up-regulated in Mmo	GSTF10; glutathione S-transferase PHI 10	2.5.1.18	ath00480 Glutathione metabolism
AT2G30870	T0	up-regulated in Mmo	GSTF10; glutathione S-transferase PHI 10	2.5.1.18	ath00480 Glutathione metabolism
AT2G31250	RW	up-regulated in Mmo	HEMA3; Glutamyl-tRNA reductase family protein	1.2.1.70	ath01110 Biosynthesis of secondary metabolites
AT2G32290	RW	up-regulated in Mmo	BAM6; beta-amylase 6	3.2.1.2	ath00500 Starch and sucrose metabolism; ath01110 Biosynthesis of secondary metabolites
AT2G32290	T2	up-regulated in Mmo	BAM6; beta-amylase 6	3.2.1.2	ath00500 Starch and sucrose metabolism; ath01110 Biosynthesis of secondary metabolites
AT2G32440	T2	up-regulated in Mmo	KAO2; ent-kaurenoic acid hydroxylase 2	1.14.14.107	ath01110 Biosynthesis of secondary metabolites
AT2G34555	RW	up-regulated in Mmo	ATGA2OX3; gibberellin 2-oxidase 3	1.14.11.13	ath01110 Biosynthesis of secondary metabolites
AT2G35380	RW	up-regulated in Mmo	Peroxidase superfamily protein	1.11.1.7	ath01110 Biosynthesis of secondary metabolites; ath00940 Phenylpropanoid biosynthesis
AT2G35380	T2	up-regulated in Mmo	Peroxidase superfamily protein	1.11.1.7	ath01110 Biosynthesis of secondary metabolites; ath00940 Phenylpropanoid biosynthesis
AT2G35380	T0	up-regulated in Mmo	Peroxidase superfamily protein	1.11.1.7	ath01110 Biosynthesis of secondary metabolites; ath00940 Phenylpropanoid biosynthesis
AT2G36460	T0	up-regulated in Mmo	FBA6; Aldolase superfamily protein	4.1.2.13	ath01110 Biosynthesis of secondary metabolites
AT2G37130	T0	up-regulated in Mmo	Peroxidase superfamily protein	1.11.1.7	ath01110 Biosynthesis of secondary metabolites; ath00940 Phenylpropanoid biosynthesis
AT2G40840	RW	up-regulated in Mmo	DPE2; disproportionating enzyme 2	2.4.1.25	ath00500 Starch and sucrose metabolism; ath01110 Biosynthesis of secondary metabolites
AT2G47180	T2	up-regulated in Mmo	GolS1; galactinol synthase 1	2.4.1.123	ath00052 Galactose metabolism
AT2G47180	T0	up-regulated in Mmo	GolS1; galactinol synthase 1	2.4.1.123	ath00052 Galactose metabolism
AT3G03190	RW	up-regulated in Mmo	GSTF11; glutathione S-transferase F11	2.5.1.18	ath00480 Glutathione metabolism
AT3G03310	T0	up-regulated in Mmo	LCAT3; lecithin:cholesterol acyltransferase 3	3.1.1.32	ath01110 Biosynthesis of secondary metabolites
AT3G03480	RW	up-regulated in Mmo	CHAT; acetyl CoA:(Z)-3-hexen-1-ol acetyltransferase	2.3.1.195	ath01110 Biosynthesis of secondary metabolites
AT3G03530	T0	up-regulated in Mmo	NPC4; non-specific phospholipase C4	3.1.4.3	ath01110 Biosynthesis of secondary metabolites
AT3G03540	T0	up-regulated in Mmo	NPC5; non-specific phospholipase C5	3.1.4.3	ath01110 Biosynthesis of secondary metabolites
AT3G03640	RW	up-regulated in Mmo	BGLU25; beta glucosidase 25	3.2.1.21	ath00500 Starch and sucrose metabolism; ath01110 Biosynthesis of secondary metabolites; ath00940 Phenylpropanoid biosynthesis
AT3G03640	T2	up-regulated in Mmo	BGLU25; beta glucosidase 25	3.2.1.21	ath00500 Starch and sucrose metabolism; ath00940 Phenylpropanoid biosynthesis;
AT3G04000	T0	up-regulated in Mmo	NAD(P)-binding Rossmann-fold superfamily protein	1.1.1.100	ath01110 Biosynthesis of secondary metabolites
AT3G09270	T0	up-regulated in Mmo	GSTU8; glutathione S-transferase TAU 8	2.5.1.18	ath00480 Glutathione metabolism
AT3G10340	T2	up-regulated in Mmo	PAL4; phenylalanine ammonia-lyase 4	4.3.1.24	ath00940 Phenylpropanoid biosynthesis; ath01110 Biosynthesis of secondary metabolites
AT3G11430	T2	up-regulated in Mmo	GPAT5; glycerol-3-phosphate acyltransferase 5	2.3.1.15	ath01110 Biosynthesis of secondary metabolites
AT3G13110	RW	up-regulated in Mmo	SERAT2;2; serine acetyltransferase 2;2	2.3.1.30	ath01110 Biosynthesis of secondary metabolites
AT3G13110	T0	up-regulated in Mmo	SERAT2;2; serine acetyltransferase 2;2	2.3.1.30	ath01110 Biosynthesis of secondary metabolites
AT3G13560	T2	up-regulated in Mmo	O-Glycosyl hydrolases family 17 protein	3.2.1.39	ath00500 Starch and sucrose metabolism
AT3G13730	T0	up-regulated in Mmo	CYP90D1; cytochrome P450, family 90, subfamily D, polypeptide 1	1.14.14.147	ath01110 Biosynthesis of secondary metabolites
AT3G13730	T2	up-regulated in Mmo	CYP90D1; cytochrome P450, family 90, subfamily D, polypeptide 1	1.14.14.147	ath01110 Biosynthesis of secondary metabolites
AT3G13730	RW	up-regulated in Mmo	CYP90D1; cytochrome P450, family 90, subfamily D, polypeptide 1	1.14.14.45	ath01110 Biosynthesis of secondary metabolites
AT3G13790	T0	up-regulated in Mmo	ATBFRUCT1; Glycosyl hydrolases family 32 protein	3.2.1.26	ath00500 Starch and sucrose metabolism; ath00052 Galactose metabolism; ath01110 Biosynthesis of secondary metabolites
AT3G13790	T2	up-regulated in Mmo	ATBFRUCT1; Glycosyl hydrolases family 32 protein	3.2.1.26	ath00052 Galactose metabolism; ath00500 Starch and sucrose metabolism; ath01110 Biosynthesis of secondary metabolites
AT3G16910	T0	up-regulated in Mmo	AAE7; acyl-activating enzyme 7	6.2.1.1	ath01110 Biosynthesis of secondary metabolites
AT3G18070	T2	up-regulated in Mmo	BGLU43; beta glucosidase 43	3.2.1.21	ath01110 Biosynthesis of secondary metabolites; ath00940 Phenylpropanoid biosynthesis
AT3G18080	T2	up-regulated in Mmo	BGLU44; B-S glucosidase 44	3.2.1.21	ath00500 Starch and sucrose metabolism; ath00940 Phenylpropanoid biosynthesis; ath01110 Biosynthesis of secondary metabolites
AT3G18850	T2	up-regulated in Mmo	LPAT5; lysophosphatidyl acyltransferase 5	2.3.1.51	ath01110 Biosynthesis of secondary metabolites
AT3G18850	RW	up-regulated in Mmo	LPAT5; lysophosphatidyl acyltransferase 5	2.3.1.51	ath01110 Biosynthesis of secondary metabolites
AT3G21370	T2	up-regulated in Mmo	BGLU19; beta glucosidase 19	3.2.1.21	ath00500 Starch and sucrose metabolism; ath00940 Phenylpropanoid biosynthesis; ath01110 Biosynthesis of secondary metabolites
AT3G21720	T0	up-regulated in Mmo	ICL; isocitrate lyase	4.1.3.1	ath01110 Biosynthesis of secondary metabolites
AT3G22740	RW	up-regulated in Mmo	HMT3; homocysteine S-methyltransferase 3	2.1.1.10	ath01110 Biosynthesis of secondary metabolites
AT3G43800	T0	up-regulated in Mmo	GSTU27; glutathione S-transferase tau 27	2.5.1.18	ath00480 Glutathione metabolism
AT3G43800	RW	up-regulated in Mmo	GSTU27; glutathione S-transferase tau 27	2.5.1.18	ath00480 Glutathione metabolism
AT3G43860	T2	up-regulated in Mmo	GH9A4; glycosyl hydrolase 9A4	3.2.1.4	ath00500 Starch and sucrose metabolism
AT3G46970	RW	up-regulated in Mmo	PHS2; alpha-glucan phosphorylase 2	2.4.1.1	ath00500 Starch and sucrose metabolism; ath01110 Biosynthesis of secondary metabolites
AT3G47340	T2	up-regulated in Mmo	ASN1; glutamine-dependent asparagine synthase 1	6.3.5.4	ath01110 Biosynthesis of secondary metabolites
AT3G50660	RW	up-regulated in Mmo	DWF4; Cytochrome P450 superfamily protein	1.14.14.178	ath01110 Biosynthesis of secondary metabolites
AT3G53160	T0	up-regulated in Mmo	UGT73C7; UDP-glucosyl transferase 73C7	2.4.1.-	ath01110 Biosynthesis of secondary metabolites
AT3G53160	T2	up-regulated in Mmo	UGT73C7; UDP-glucosyl transferase 73C7	2.4.1.-	ath01110 Biosynthesis of secondary metabolites
AT3G53260	T0	up-regulated in Mmo	PAL2; phenylalanine ammonia-lyase 2	4.3.1.24	ath00940 Phenylpropanoid biosynthesis; ath01110 Biosynthesis of secondary metabolites
AT3G56350	T0	up-regulated in Mmo	Iron/manganese superoxide dismutase family protein (AT3G56350)	1.15.1.1	map04146 Peroxisome
AT3G56350	T2	up-regulated in Mmo	Iron/manganese superoxide dismutase family protein (AT3G56350)	1.15.1.1	map04146 Peroxisome
AT3G56350	RW	up-regulated in Mmo	Iron/manganese superoxide dismutase family protein (AT3G56350)	1.15.1.1	map04146 Peroxisome
AT3G57140	T2	up-regulated in Mmo	SDP1-LIKE; sugar-dependent 1-like protein	3.1.1.3	ath01110 Biosynthesis of secondary metabolites
AT3G57140	RW	up-regulated in Mmo	SDP1-LIKE; sugar-dependent 1-like protein	3.1.1.3	ath01110 Biosynthesis of secondary metabolites
AT3G60100	T0	up-regulated in Mmo	CSY5; citrate synthase 5	2.3.3.1	ath01110 Biosynthesis of secondary metabolites
AT3G60100	RW	up-regulated in Mmo	CSY5; citrate synthase 5	2.3.3.1	ath01110 Biosynthesis of secondary metabolites
AT3G60120	RW	up-regulated in Mmo	BGLU27; beta glucosidase 27	3.2.1.21	ath00500 Starch and sucrose metabolism; ath01110 Biosynthesis of secondary metabolites; ath00940 Phenylpropanoid biosynthesis
AT3G60120	T0	up-regulated in Mmo	BGLU27; beta glucosidase 27	3.2.1.21	ath00500 Starch and sucrose metabolism; ath00940 Phenylpropanoid biosynthesis; ath01110 Biosynthesis of secondary metabolites
AT3G60880	RW	up-regulated in Mmo	DHDPS1; dihydrodipicolinate synthase 1	4.3.3.7	ath01110 Biosynthesis of secondary metabolites
AT3G61220	RW	up-regulated in Mmo	SDR1; NAD(P)-binding Rossmann-fold superfamily protein	1.1.1.208	ath01110 Biosynthesis of secondary metabolites
AT3G63110	T2	up-regulated in Mmo	IPT3; isopentenyltransferase 3	2.5.1.27	ath01110 Biosynthesis of secondary metabolites
AT3G63250	T2	up-regulated in Mmo	HMT2; homocysteine methyltransferase 2	2.1.1.10	ath01110 Biosynthesis of secondary metabolites
AT4G00651	T2	up-regulated in Mmo	Fe superoxide dismutase(AT4G00651)	1.15.1.1	map04146 Peroxisome
AT4G02520	T0	up-regulated in Mmo	GSTF2; glutathione S-transferase PHI 2	2.5.1.18	ath00480 Glutathione metabolism
AT4G08390	RW	up-regulated in Mmo	SAPX; stromal ascorbate peroxidase	1.11.1.11	ath00480 Glutathione metabolism
AT4G08390	T2	up-regulated in Mmo	SAPX; stromal ascorbate peroxidase	1.11.1.11	ath00480 Glutathione metabolism
AT4G09010	T2	up-regulated in Mmo	TL29; ascorbate peroxidase 4	1.11.1.11	ath00480 Glutathione metabolism
AT4G10260	T0	up-regulated in Mmo	pfkB-like carbohydrate kinase family protein	2.7.1.4	ath00500 Starch and sucrose metabolism; ath01110 Biosynthesis of secondary metabolites
AT4G10260	T2	up-regulated in Mmo	pfkB-like carbohydrate kinase family protein	2.7.1.4	ath01110 Biosynthesis of secondary metabolites; ath00500 Starch and sucrose metabolism
AT4G10260	RW	up-regulated in Mmo	pfkB-like carbohydrate kinase family protein	2.7.1.4	ath00500 Starch and sucrose metabolism; ath01110 Biosynthesis of secondary metabolites
AT4G11910	RW	up-regulated in Mmo	STAY-GREEN-like protein	4.99.1.10	ath01110 Biosynthesis of secondary metabolites
AT4G13250	RW	up-regulated in Mmo	NYC1; NAD(P)-binding Rossmann-fold superfamily protein	1.1.1.294	ath01110 Biosynthesis of secondary metabolites
AT4G19010	T2	up-regulated in Mmo	AMP-dependent synthetase and ligase family protein	6.2.1.12	ath00940 Phenylpropanoid biosynthesis; ath01110 Biosynthesis of secondary metabolites
AT4G22110	T2	up-regulated in Mmo	Alcohol dehydrogenase-like 5	1.1.1.1	ath01110 Biosynthesis of secondary metabolites
AT4G22340	T0	up-regulated in Mmo	CDS2; cytidinediphosphate diacylglycerol synthase 2	2.7.7.41	ath01110 Biosynthesis of secondary metabolites
AT4G22340	RW	up-regulated in Mmo	CDS2; cytidinediphosphate diacylglycerol synthase 2	2.7.7.41	ath01110 Biosynthesis of secondary metabolites
AT4G22880	RW	up-regulated in Mmo	LDOX; leucoanthocyanidin dioxygenase	1.14.20.4	ath01110 Biosynthesis of secondary metabolites
AT4G22920	RW	up-regulated in Mmo	NYE1; non-yellowing 1	4.99.1.10	ath01110 Biosynthesis of secondary metabolites
AT4G25000	T0	up-regulated in Mmo	AMY1; alpha-amylase-like protein	3.2.1.1	ath00500 Starch and sucrose metabolism; ath01110 Biosynthesis of secondary metabolites
AT4G25000	RW	up-regulated in Mmo	AMY1; alpha-amylase-like protein	3.2.1.1	ath00500 Starch and sucrose metabolism; ath01110 Biosynthesis of secondary metabolites
AT4G25980	RW	up-regulated in Mmo	peroxidase superfamily protein	1.11.1.7	ath01110 Biosynthesis of secondary metabolites; ath00940 Phenylpropanoid biosynthesis
AT4G25980	T2	up-regulated in Mmo	peroxidase superfamily protein	1.11.1.7	ath00940 Phenylpropanoid biosynthesis; ath01110 Biosynthesis of secondary metabolites
AT4G26270	T2	up-regulated in Mmo	PFK3; phosphofructokinase 3	2.7.1.11	ath00052 Galactose metabolism; ath01110 Biosynthesis of secondary metabolites
AT4G26530	T2	up-regulated in Mmo	FBA5; Aldolase superfamily protein	4.1.2.13	ath01110 Biosynthesis of secondary metabolites
AT4G27070	T0	up-regulated in Mmo	TSB2; tryptophan synthase beta-subunit 2	4.2.1.20	ath01110 Biosynthesis of secondary metabolites
AT4G27070	RW	up-regulated in Mmo	TSB2; tryptophan synthase beta-subunit 2	4.2.1.20	ath01110 Biosynthesis of secondary metabolites
AT4G27440	T2	up-regulated in Mmo	PORB; protochlorophyllide oxidoreductase B	1.3.1.33	ath01110 Biosynthesis of secondary metabolites
AT4G31500	RW	up-regulated in Mmo	CYP83B1; cytochrome P450, family 83, subfamily B, polypeptide 1	1.14.14.45	ath01110 Biosynthesis of secondary metabolites
AT4G33510	T0	up-regulated in Mmo	DHS2; 3-deoxy-d-arabino-heptulosonate 7-phosphate synthase	2.5.1.54	ath01110 Biosynthesis of secondary metabolites
AT4G34200	T2	up-regulated in Mmo	EDA9; D-3-phosphoglycerate dehydrogenase	1.1.1.95	ath01110 Biosynthesis of secondary metabolites
AT4G34250	T2	up-regulated in Mmo	KCS16; 3-ketoacyl-CoA synthase 16	2.3.1.199	ath01110 Biosynthesis of secondary metabolites
AT4G34650	RW	up-regulated in Mmo	SQS2; squalene synthase 2	1.14.14.17	ath01110 Biosynthesis of secondary metabolites
AT4G36380	T0	up-regulated in Mmo	ROT3; Cytochrome P450 superfamily protein	1.14.14.147	ath01110 Biosynthesis of secondary metabolites
AT4G36380	T2	up-regulated in Mmo	ROT3; Cytochrome P450 superfamily protein	1.14.14.147	ath01110 Biosynthesis of secondary metabolites
AT4G36430	RW	up-regulated in Mmo	Peroxidase superfamily protein	1.11.1.7	ath01110 Biosynthesis of secondary metabolites; ath00940 Phenylpropanoid biosynthesis
AT4G36430	T0	up-regulated in Mmo	Peroxidase superfamily protein	1.11.1.7	ath00940 Phenylpropanoid biosynthesis; ath01110 Biosynthesis of secondary metabolites
AT4G36430	T2	up-regulated in Mmo	Peroxidase superfamily protein	1.11.1.7	ath00940 Phenylpropanoid biosynthesis; ath01110 Biosynthesis of secondary metabolites
AT4G37970	T2	up-regulated in Mmo	CAD6; cinnamyl alcohol dehydrogenase 6	1.1.1.195	ath00940 Phenylpropanoid biosynthesis; ath01110 Biosynthesis of secondary metabolites
AT4G39640	T2	up-regulated in Mmo	GGT1; gamma-glutamyl transpeptidase 1	2.3.2.2	ath00480 Glutathione metabolism
AT4G39650	T2	up-regulated in Mmo	GGT2; gamma-glutamyl transpeptidase 2	2.3.2.2	ath00480 Glutathione metabolism
AT4G39800	T0	up-regulated in Mmo	MIPS1; myo-inositol-1-phosphate synthase 1	5.5.1.4	ath01110 Biosynthesis of secondary metabolites
AT5G03860	RW	up-regulated in Mmo	MLS; malate synthase	2.3.3.9	ath01110 Biosynthesis of secondary metabolites
AT5G04230	T0	up-regulated in Mmo	PAL3; phenyl alanine ammonia-lyase 3	4.3.1.24	ath01110 Biosynthesis of secondary metabolites; ath00940 Phenylpropanoid biosynthesis
AT5G05270	T2	up-regulated in Mmo	CHIL; Chalcone-flavanone isomerase family protein	5.5.1.6	ath01110 Biosynthesis of secondary metabolites
AT5G05730	T2	up-regulated in Mmo	ASA1; anthranilate synthase alpha subunit 1	4.1.3.27	ath01110 Biosynthesis of secondary metabolites
AT5G06730	RW	up-regulated in Mmo	Peroxidase superfamily protein	1.11.1.7	ath01110 Biosynthesis of secondary metabolites; ath00940 Phenylpropanoid biosynthesis
AT5G06730	T0	up-regulated in Mmo	Peroxidase superfamily protein	1.11.1.7	ath01110 Biosynthesis of secondary metabolites; ath00940 Phenylpropanoid biosynthesis
AT5G06730	T2	up-regulated in Mmo	Peroxidase superfamily protein	1.11.1.7	ath00940 Phenylpropanoid biosynthesis; ath01110 Biosynthesis of secondary metabolites
AT5G08380	T0	up-regulated in Mmo	AGAL1; alpha-galactosidase 1	3.2.1.22	ath00052 Galactose metabolism
AT5G10240	T2	up-regulated in Mmo	ASN3; asparagine synthetase 3	6.3.5.4	ath01110 Biosynthesis of secondary metabolites
AT5G10240	RW	up-regulated in Mmo	ASN3; asparagine synthetase 3	6.3.5.4	ath01110 Biosynthesis of secondary metabolites
AT5G10300	T0	up-regulated in Mmo	MES5; methyl esterase 5	4.1.2.10	ath01110 Biosynthesis of secondary metabolites
AT5G10300	T2	up-regulated in Mmo	MES5; methyl esterase 5	4.1.2.10	ath01110 Biosynthesis of secondary metabolites
AT5G10300	RW	up-regulated in Mmo	MES5; methyl esterase 5	4.1.2.10	ath01110 Biosynthesis of secondary metabolites
AT5G16580	RW	up-regulated in Mmo	BGLU2; beta glucosidase 2	3.2.1.21	ath00500 Starch and sucrose metabolism; ath01110 Biosynthesis of secondary metabolites; ath00940 Phenylpropanoid biosynthesis
AT5G17220	RW	up-regulated in Mmo	GSTF12; glutathione S-transferase phi 12	2.5.1.18	ath00480 Glutathione metabolism
AT5G19880	RW	up-regulated in Mmo	Peroxidase superfamily protein	1.11.1.7	ath01110 Biosynthesis of secondary metabolites; ath00940 Phenylpropanoid biosynthesis
AT5G19880	T0	up-regulated in Mmo	Peroxidase superfamily protein	1.11.1.7	ath01110 Biosynthesis of secondary metabolites; ath00940 Phenylpropanoid biosynthesis
AT5G19880	T2	up-regulated in Mmo	Peroxidase superfamily protein	1.11.1.7	ath00940 Phenylpropanoid biosynthesis; ath01110 Biosynthesis of secondary metabolites
AT5G22300	T2	up-regulated in Mmo	NIT4; nitrilase 4	3.5.5.1	ath01110 Biosynthesis of secondary metabolites
AT5G24540	RW	up-regulated in Mmo	BGLU31; beta glucosidase 31	3.2.1.21	ath00500 Starch and sucrose metabolism; ath01110 Biosynthesis of secondary metabolites; ath00940 Phenylpropanoid biosynthesis
AT5G24540	T0	up-regulated in Mmo	BGLU31; beta glucosidase 31	3.2.1.21	ath00500 Starch and sucrose metabolism; ath01110 Biosynthesis of secondary metabolites; ath00940 Phenylpropanoid biosynthesis
AT5G24550	T0	up-regulated in Mmo	BGLU32; beta glucosidase 32	3.2.1.21	ath00500 Starch and sucrose metabolism; ath01110 Biosynthesis of secondary metabolites; ath00940 Phenylpropanoid biosynthesis
AT5G24550	T2	up-regulated in Mmo	BGLU32; beta glucosidase 32	3.2.1.21	ath00500 Starch and sucrose metabolism; ath00940 Phenylpropanoid biosynthesis; ath01110 Biosynthesis of secondary metabolites
AT5G24550	RW	up-regulated in Mmo	BGLU32; beta glucosidase 32	3.2.1.21	ath00500 Starch and sucrose metabolism; ath01110 Biosynthesis of secondary metabolites; ath00940 Phenylpropanoid biosynthesis
AT5G28030	T2	up-regulated in Mmo	DES1; L-cysteine desulfhydrase 1	4.4.1.1	ath01110 Biosynthesis of secondary metabolites
AT5G35790	T2	up-regulated in Mmo	G6PD1; glucose-6-phosphate dehydrogenase 1	1.1.1.49	ath00480 Glutathione metabolism; ath01110 Biosynthesis of secondary metabolites
AT5G36160	T2	up-regulated in Mmo	Tyrosine transaminase family protein	2.6.1.5	ath01110 Biosynthesis of secondary metabolites
AT5G36160	RW	up-regulated in Mmo	Tyrosine transaminase family protein	2.6.1.5	ath01110 Biosynthesis of secondary metabolites
AT5G38710	T2	up-regulated in Mmo	Proline dehydrogenase 2, mitochondrial	1.5.5.2	ath01110 Biosynthesis of secondary metabolites
AT5G39580	RW	up-regulated in Mmo	Peroxidase superfamily protein	1.11.1.7	ath01110 Biosynthesis of secondary metabolites; ath00940 Phenylpropanoid biosynthesis
AT5G40760	T0	up-regulated in Mmo	G6PD6; glucose-6-phosphate dehydrogenase 6	1.1.1.49	ath00480 Glutathione metabolism; ath01110 Biosynthesis of secondary metabolites
AT5G40760	T2	up-regulated in Mmo	G6PD6; glucose-6-phosphate dehydrogenase 6	1.1.1.49	ath00480 Glutathione metabolism; ath01110 Biosynthesis of secondary metabolites
AT5G40760	RW	up-regulated in Mmo	G6PD6; glucose-6-phosphate dehydrogenase 6	1.1.1.49	ath01110 Biosynthesis of secondary metabolites; ath00480 Glutathione metabolism
AT5G42800	RW	up-regulated in Mmo	DFR; dihydroflavonol 4-reductase	1.1.1.219	ath01110 Biosynthesis of secondary metabolites
AT5G43780	T0	up-regulated in Mmo	APS4; Pseudouridine synthase/archaeosine transglycosylase-like family protein	2.7.7.4	ath01110 Biosynthesis of secondary metabolites
AT5G43780	T2	up-regulated in Mmo	ATP sulfurylase 4, chloroplastic	2.7.7.4	ath01110 Biosynthesis of secondary metabolites
AT5G43780	RW	up-regulated in Mmo	APS4; Pseudouridine synthase/archaeosine transglycosylase-like family protein	2.7.7.4	ath01110 Biosynthesis of secondary metabolites
AT5G47000	T2	up-regulated in Mmo	Peroxidase superfamily protein	1.11.1.7	ath00940 Phenylpropanoid biosynthesis; ath01110 Biosynthesis of secondary metabolites
AT5G54190	T2	up-regulated in Mmo	PORA; protochlorophyllide oxidoreductase A	1.3.1.33	ath01110 Biosynthesis of secondary metabolites
AT5G55120	T0	up-regulated in Mmo	VTC5; GDP-L-galactose phosphorylase VITAMIN C DEFECTIVE 5 (VTC5)	2.7.7.69	ath01110 Biosynthesis of secondary metabolites
AT5G55120	RW	up-regulated in Mmo	VTC5; GDP-L-galactose phosphorylase VITAMIN C DEFECTIVE 5 (VTC5)	2.7.7.69	ath01110 Biosynthesis of secondary metabolites
AT5G55120	T2	up-regulated in Mmo	VTC5; GDP-L-galactose phosphorylase VITAMIN C DEFECTIVE 5 (VTC5)	2.7.7.69	ath01110 Biosynthesis of secondary metabolites
AT5G57030	T2	up-regulated in Mmo	LUT2; Lycopene beta/epsilon cyclase protein	5.5.1.18	ath01110 Biosynthesis of secondary metabolites
AT5G58780	T2	up-regulated in Mmo	cPT5; Undecaprenyl pyrophosphate synthetase family protein	2.5.1.-	ath01110 Biosynthesis of secondary metabolites
AT5G58782	T2	up-regulated in Mmo	cPT6; Undecaprenyl pyrophosphate synthetase family protein	2.5.1.-	ath01110 Biosynthesis of secondary metabolites
AT5G64120	T0	up-regulated in Mmo	Peroxidase superfamily protein	1.11.1.7	ath01110 Biosynthesis of secondary metabolites; ath00940 Phenylpropanoid biosynthesis
