# Supplementary material for: Metabolic Background, Not Photosynthetic Physiology, Determines Drought and Drought Recovery Responses in C3 and C2 Moricandias
Source: Int J Mol Sci. 2023 Feb 17;24(4):4094. doi: 10.3390/ijms24044094 (PMC9959282; doi:10.3390/ijms24044094)
Supplement: Supplementary file 1 [file ijms-24-04094-s001.zip › SupTableS5.xlsx]

## Sheet: SupTable S5_RNAseq T2_RW
Supplemental Table S5. Differentially expressed genes (Mmo vs Mav, P<0.01) at T2 and RW. Annotated genes with enrichment FDR <0.05 are presented.
T2_Mav	BP	Genes upregulated in Mav at T2
	Carboxylic acid biosynthetic process	AT1G04020; AT2G04400; AT2G24300; AT3G22460; AT4G14910; AT4G21070; AT4G33150; AT4G39540; AT5G13050; AT5G28237; AT5G42650; AT5G48840; AT1G80360; AT3G23840; AT4G38800; AT5G46180; AT1G01120; AT1G04220; AT1G04710; AT1G09240; AT1G17745; AT1G19640; AT1G54580; AT1G56430; AT1G62180; AT1G68530; AT2G03440; AT2G22230; AT4G04610; AT4G13050; AT4G21990; AT5G34780; AT5G34930; AT5G48880; AT1G52670; AT1G79900; AT2…
	Carboxylic acid metabolic process	AT1G04020; AT1G04710; AT1G17745; AT1G21400; AT2G02380; AT2G04400; AT2G23600; AT2G24300; AT2G38660; AT3G10870; AT3G22460; AT3G23145; AT3G55810; AT3G59980; AT4G10320; AT4G13360; AT4G14910; AT4G21070; AT4G33150; AT4G39540; AT5G13050; AT5G28237; AT5G34780; AT5G42650; AT5G46180; AT5G48840; AT5G48880; AT5G56720; AT1G19640; AT1G80360; AT2G22330; AT2G43820; AT2G43840; AT3G23840; AT4G38800; AT5G07010; AT1…
	Fatty acid biosynthetic process	AT1G04020; AT1G04710; AT1G17745; AT1G21400; AT2G02380; AT2G04400; AT2G23600; AT2G24300; AT2G38660; AT3G10870; AT3G22460; AT3G23145; AT3G55810; AT3G59980; AT4G10320; AT4G13360; AT4G14910; AT4G21070; AT4G33150; AT4G39540; AT5G13050; AT5G28237; AT5G34780; AT5G42650; AT5G46180; AT5G48840; AT5G48880; AT5G56720; AT1G19640; AT1G80360; AT2G22330; AT2G43820; AT2G43840; AT3G23840; AT4G38800; AT5G07010; AT1…
	Fatty acid metabolic process	AT1G04020; AT1G04710; AT1G17745; AT1G21400; AT2G02380; AT2G04400; AT2G23600; AT2G24300; AT2G38660; AT3G10870; AT3G22460; AT3G23145; AT3G55810; AT3G59980; AT4G10320; AT4G13360; AT4G14910; AT4G21070; AT4G33150; AT4G39540; AT5G13050; AT5G28237; AT5G34780; AT5G42650; AT5G46180; AT5G48840; AT5G48880; AT5G56720; AT1G19640; AT1G80360; AT2G22330; AT2G43820; AT2G43840; AT3G23840; AT4G38800; AT5G07010; AT1…
	Monocarboxylic acid biosynthetic process	AT1G04020; AT1G04710; AT1G17745; AT1G21400; AT2G02380; AT2G04400; AT2G23600; AT2G24300; AT2G38660; AT3G10870; AT3G22460; AT3G23145; AT3G55810; AT3G59980; AT4G10320; AT4G13360; AT4G14910; AT4G21070; AT4G33150; AT4G39540; AT5G13050; AT5G28237; AT5G34780; AT5G42650; AT5G46180; AT5G48840; AT5G48880; AT5G56720; AT1G19640; AT1G80360; AT2G22330; AT2G43820; AT2G43840; AT3G23840; AT4G38800; AT5G07010; AT1…
	Monocarboxylic acid metabolic process	AT1G04020; AT1G04710; AT1G17745; AT1G21400; AT2G02380; AT2G04400; AT2G23600; AT2G24300; AT2G38660; AT3G10870; AT3G22460; AT3G23145; AT3G55810; AT3G59980; AT4G10320; AT4G13360; AT4G14910; AT4G21070; AT4G33150; AT4G39540; AT5G13050; AT5G28237; AT5G34780; AT5G42650; AT5G46180; AT5G48840; AT5G48880; AT5G56720; AT1G19640; AT1G80360; AT2G22330; AT2G43820; AT2G43840; AT3G23840; AT4G38800; AT5G07010; AT1…
	Organic acid biosynthetic process	AT1G04020; AT1G04710; AT1G17745; AT1G21400; AT2G02380; AT2G04400; AT2G23600; AT2G24300; AT2G38660; AT3G10870; AT3G22460; AT3G23145; AT3G55810; AT3G59980; AT4G10320; AT4G13360; AT4G14910; AT4G21070; AT4G33150; AT4G39540; AT5G13050; AT5G28237; AT5G34780; AT5G42650; AT5G46180; AT5G48840; AT5G48880; AT5G56720; AT1G19640; AT1G80360; AT2G22330; AT2G43820; AT2G43840; AT3G23840; AT4G38800; AT5G07010; AT1…
	Organic acid metabolic process	AT1G04020; AT1G04710; AT1G17745; AT1G21400; AT2G02380; AT2G04400; AT2G23600; AT2G24300; AT2G38660; AT3G10870; AT3G22460; AT3G23145; AT3G55810; AT3G59980; AT4G10320; AT4G13360; AT4G14910; AT4G21070; AT4G33150; AT4G39540; AT5G13050; AT5G28237; AT5G34780; AT5G42650; AT5G46180; AT5G48840; AT5G48880; AT5G56720; AT1G19640; AT1G80360; AT2G22330; AT2G43820; AT2G43840; AT3G23840; AT4G38800; AT5G07010; AT1…
	Oxoacid metabolic process	AT1G04020; AT1G04710; AT1G17745; AT1G21400; AT2G02380; AT2G04400; AT2G23600; AT2G24300; AT2G38660; AT3G10870; AT3G22460; AT3G23145; AT3G55810; AT3G59980; AT4G10320; AT4G13360; AT4G14910; AT4G21070; AT4G33150; AT4G39540; AT5G13050; AT5G28237; AT5G34780; AT5G42650; AT5G46180; AT5G48840; AT5G48880; AT5G56720; AT1G19640; AT1G80360; AT2G22330; AT2G43820; AT2G43840; AT3G23840; AT4G38800; AT5G07010; AT1…
	Small molecule biosynthetic process	AT1G04020; AT1G04710; AT1G17745; AT1G21400; AT2G02380; AT2G04400; AT2G23600; AT2G24300; AT2G38660; AT3G10870; AT3G22460; AT3G23145; AT3G55810; AT3G59980; AT4G10320; AT4G13360; AT4G14910; AT4G21070; AT4G33150; AT4G39540; AT5G13050; AT5G28237; AT5G34780; AT5G42650; AT5G46180; AT5G48840; AT5G48880; AT5G56720; AT1G19640; AT1G80360; AT2G22330; AT2G43820; AT2G43840; AT3G23840; AT4G38800; AT5G07010; AT1…
	Small molecule metabolic process	AT1G04020; AT1G04710; AT1G17745; AT1G21400; AT2G02380; AT2G04400; AT2G23600; AT2G24300; AT2G38660; AT3G10870; AT3G22460; AT3G23145; AT3G55810; AT3G59980; AT4G10320; AT4G13360; AT4G14910; AT4G21070; AT4G33150; AT4G39540; AT5G13050; AT5G28237; AT5G34780; AT5G42650; AT5G46180; AT5G48840; AT5G48880; AT5G56720; AT1G19640; AT1G80360; AT2G22330; AT2G43820; AT2G43840; AT3G23840; AT4G38800; AT5G07010; AT1…
	Sulfate reduction	AT1G04020; AT1G04710; AT1G17745; AT1G21400; AT2G02380; AT2G04400; AT2G23600; AT2G24300; AT2G38660; AT3G10870; AT3G22460; AT3G23145; AT3G55810; AT3G59980; AT4G10320; AT4G13360; AT4G14910; AT4G21070; AT4G33150; AT4G39540; AT5G13050; AT5G28237; AT5G34780; AT5G42650; AT5G46180; AT5G48840; AT5G48880; AT5G56720; AT1G19640; AT1G80360; AT2G22330; AT2G43820; AT2G43840; AT3G23840; AT4G38800; AT5G07010; AT1…
T2_Mmo	BP	Genes upregulated in Mmo at T2
	Cellular response to DNA damage stimulus	AT1G08390; AT1G20720; AT1G31360; AT1G78650; AT2G16900; AT2G24490; AT2G27470; AT3G19210; AT3G27120; AT3G50880; AT3G52115; AT4G25120; AT4G33925; AT4G35520; AT4G35740; AT4G36080; AT5G22470; AT5G27680; AT5G27740; AT5G44740; AT5G44750; AT5G65740; AT5G66130; AT2G21800; AT2G22140; AT1G08840; AT1G16190; AT1G78790; AT1G80420; AT2G02740; AT3G10140; AT3G48190; AT5G26680; AT5G49110; AT5G57970; AT1G15910; AT4…
	DNA metabolic process	AT1G08390; AT1G08840; AT1G20720; AT1G31360; AT1G57820; AT1G66040; AT1G66050; AT1G78650; AT1G78790; AT2G01120; AT2G16900; AT2G18050; AT2G24490; AT2G27470; AT3G15605; AT3G19210; AT3G27120; AT3G50880; AT3G52115; AT4G25120; AT4G33925; AT4G35520; AT4G35740; AT4G36080; AT5G16850; AT5G22470; AT5G27680; AT5G27740; AT5G39550; AT5G44740; AT5G44750; AT5G65740; AT5G66130; AT5G66750; AT2G21800; AT2G22140; AT5…
	DNA recombination	AT1G08390; AT1G20720; AT1G31360; AT1G78790; AT2G16900; AT2G18050; AT2G24490; AT3G19210; AT3G27120; AT3G52115; AT4G25120; AT4G33925; AT4G35740; AT5G27680; AT2G21800; AT2G22140; AT3G10140; AT4G35520; AT1G15910; AT4G00380; AT3G13782; AT4G31400
	DNA repair	AT1G08390; AT1G20720; AT1G31360; AT1G78650; AT2G16900; AT2G24490; AT3G19210; AT3G27120; AT3G50880; AT3G52115; AT4G25120; AT4G33925; AT4G35520; AT4G35740; AT4G36080; AT5G22470; AT5G27680; AT5G27740; AT5G44740; AT5G44750; AT5G65740; AT5G66130; AT2G21800; AT2G22140; AT1G08840; AT1G16190; AT1G78790; AT1G80420; AT2G02740; AT3G10140; AT3G48190; AT5G26680; AT5G49110; AT5G57970; AT1G15910; AT4G00380; AT3…
	Double-strand break repair	AT1G08390; AT1G20720; AT1G31360; AT2G16900; AT2G24490; AT3G19210; AT3G27120; AT3G52115; AT4G33925; AT4G35740; AT5G22470; AT5G27680; AT1G15910; AT4G00380; AT3G13782; AT1G80420; AT4G31400
	Double-strand break repair via homologous recombination	AT1G08390; AT1G31360; AT2G16900; AT2G24490; AT3G19210; AT3G27120; AT3G52115; AT4G33925; AT4G35740; AT5G27680; AT1G15910; AT4G00380; AT3G13782; AT4G31400
	Drug transmembrane transport	AT1G15150; AT1G15160; AT1G15170; AT1G15180; AT2G04066; AT2G04080; AT2G34360; AT3G23550; AT3G23560; AT5G19700; AT2G29940; AT3G53480
	Drug transport	AT1G15150; AT1G15160; AT1G15170; AT1G15180; AT2G04066; AT2G04080; AT2G34360; AT3G23550; AT3G23560; AT5G19700; AT2G29940; AT3G53480
	Glucosinolate catabolic process	AT1G47600; AT1G52400; AT1G66270; AT3G03640; AT3G21370; AT5G24550; AT1G54040; AT3G16390; AT3G16400
	Glucosinolate metabolic process	AT1G47600; AT1G52400; AT1G66270; AT2G25160; AT3G03640; AT3G21370; AT4G37320; AT4G37330; AT5G24550; AT5G43440; AT1G21100; AT1G21120; AT1G54040; AT3G16390; AT3G16400; AT1G04880; AT1G47870; AT1G76790; AT3G11580; AT4G37750
	Glycosinolate catabolic process	AT1G47600; AT1G52400; AT1G66270; AT3G03640; AT3G21370; AT5G24550; AT1G54040; AT3G16390; AT3G16400
	Glycosinolate metabolic process	AT1G47600; AT1G52400; AT1G66270; AT2G25160; AT3G03640; AT3G21370; AT4G37320; AT4G37330; AT5G24550; AT5G43440; AT1G21100; AT1G21120; AT1G54040; AT3G16390; AT3G16400; AT1G04880; AT1G47870; AT1G76790; AT3G11580; AT4G37750
	Glycosyl compound metabolic process	AT1G16350; AT1G47600; AT1G52400; AT1G66270; AT1G79470; AT2G25160; AT3G03640; AT3G21370; AT4G37320; AT4G37330; AT5G24550; AT5G43440; AT1G21100; AT1G21120; AT1G54040; AT3G16390; AT3G16400; AT5G10300; AT1G80050; AT2G01830; AT2G47430; AT4G24340; AT4G24350; AT4G34840; AT1G04880; AT1G47870; AT1G76790; AT3G11580; AT4G37750
	Microtubule-based movement	AT1G59540; AT3G17360; AT3G49650; AT4G14150; AT4G24170; AT4G26660; AT5G02370; AT5G27000; AT5G27950; AT5G55520; AT1G72250; AT5G42490
	Oxidation-reduction process	AT1G13700; AT1G14150; AT2G01918; AT2G32440; AT3G01440; AT3G13730; AT4G15440; AT4G36380; AT5G14400; AT5G25450; AT5G45040; AT5G51030; AT5G15120; AT5G35790; AT5G40760; AT1G01190; AT1G03630; AT1G09400; AT1G10810; AT1G11610; AT1G14120; AT1G16350; AT1G19900; AT1G22430; AT1G22440; AT1G26390; AT1G26410; AT1G28030; AT1G28430; AT1G30700; AT1G30720; AT1G30730; AT1G31670; AT1G32780; AT1G50450; AT1G52800; AT1…
	Phenylpropanoid biosynthetic process	AT3G11980; AT3G44550; AT3G56700; AT4G37970; AT1G67980; AT3G10340; AT4G19370; AT2G37360; AT3G53510; AT5G13580; AT1G61810; AT1G61820; AT3G11430; AT4G39410; AT5G41040; AT5G58860
	Phenylpropanoid metabolic process	AT3G11980; AT3G44550; AT3G56700; AT4G37970; AT1G66270; AT1G67980; AT2G30210; AT2G40370; AT2G46570; AT3G10340; AT4G19370; AT5G01040; AT5G01050; AT2G37360; AT3G53510; AT5G13580; AT1G61810; AT1G61820; AT3G11430; AT3G53480; AT4G39410; AT5G41040; AT5G58860
	Positive regulation of chromatin assembly or disassembly	AT1G57820; AT1G66050; AT5G39550
	Positive regulation of DNA methylation-dependent heterochromatin assembly	AT1G57820; AT1G66050; AT5G39550
	Positive regulation of heterochromatin assembly	AT1G57820; AT1G66050; AT5G39550
	Protein unfolding	AT2G30695; AT5G55220; AT1G74310
	Recombinational repair	AT1G08390; AT1G31360; AT2G16900; AT2G24490; AT3G19210; AT3G27120; AT3G52115; AT4G25120; AT4G33925; AT4G35740; AT5G27680; AT1G15910; AT4G00380; AT3G13782; AT4G31400
	Regulation of DNA methylation-dependent heterochromatin assembly	AT1G57820; AT1G66050; AT5G39550
	Regulation of double-strand break repair via homologous recombination	AT1G08390; AT3G27120; AT1G15910; AT4G00380
	Response to drug	AT1G15150; AT1G15160; AT1G15170; AT1G15180; AT2G04066; AT2G04080; AT2G34360; AT3G23550; AT3G23560; AT5G19700; AT2G29940; AT3G53480
	RNA modification	AT1G03510; AT1G18485; AT1G33350; AT1G53600; AT1G56570; AT1G68460; AT1G68930; AT1G78010; AT2G17210; AT2G36730; AT2G37310; AT3G03580; AT3G11460; AT3G13770; AT3G15130; AT3G15930; AT3G16610; AT3G22150; AT3G28640; AT3G28660; AT3G47840; AT3G49170; AT3G56550; AT3G58590; AT3G61170; AT3G63110; AT4G20770; AT4G26600; AT4G37170; AT5G06540; AT5G15300; AT5G15340; AT5G44230; AT5G59600; AT2G39140; AT4G10090; AT1…
	Secondary metabolic process	AT1G47600; AT1G52400; AT1G66270; AT1G73300; AT2G25160; AT2G35450; AT3G03640; AT3G11980; AT3G21370; AT3G44550; AT3G56700; AT4G37320; AT4G37330; AT4G37970; AT5G24550; AT5G43440; AT1G21100; AT1G21120; AT1G54040; AT3G16390; AT3G16400; AT1G67980; AT2G30210; AT2G40370; AT2G46570; AT3G10340; AT4G19370; AT5G01040; AT5G01050; AT2G37360; AT3G53510; AT5G13580; AT1G04880; AT1G47870; AT1G61810; AT1G61820; AT1…
	S-glycoside catabolic process	AT1G47600; AT1G52400; AT1G66270; AT3G03640; AT3G21370; AT5G24550; AT1G54040; AT3G16390; AT3G16400
	S-glycoside metabolic process	AT1G47600; AT1G52400; AT1G66270; AT2G25160; AT3G03640; AT3G21370; AT4G37320; AT4G37330; AT5G24550; AT5G43440; AT1G21100; AT1G21120; AT1G54040; AT3G16390; AT3G16400; AT1G04880; AT1G47870; AT1G76790; AT3G11580; AT4G37750
	Suberin biosynthetic process	AT3G11980; AT3G44550; AT3G56700; AT2G37360; AT3G53510; AT5G13580; AT3G11430; AT5G41040; AT5G58860
	Sulfur compound catabolic process	AT1G47600; AT1G52400; AT1G66270; AT3G03640; AT3G21370; AT4G39640; AT4G39650; AT5G24550; AT1G54040; AT3G16390; AT3G16400; AT3G26115
	Sulfur compound metabolic process	AT1G02920; AT1G17190; AT1G47600; AT1G52400; AT1G66270; AT1G69930; AT2G25160; AT2G30870; AT3G03640; AT3G11980; AT3G21370; AT3G44550; AT3G56700; AT3G63250; AT4G37320; AT4G37330; AT4G39640; AT4G39650; AT5G24550; AT5G28030; AT5G43440; AT5G43780; AT1G21100; AT1G21120; AT1G54040; AT3G16390; AT3G16400; AT4G34840; AT1G33320; AT1G08910; AT1G04880; AT1G47870; AT1G76790; AT3G11580; AT3G62030; AT4G34200; AT4…
	Xenobiotic transport	AT1G15150; AT1G15160; AT1G15170; AT1G15180; AT2G04066; AT2G04080; AT2G34360; AT2G47000; AT3G13080; AT3G13090; AT3G13100; AT3G21250; AT3G23550; AT3G23560; AT5G19700
RW_Mav	BP	Genes upregulated in Mav at RW
	Carbohydrate catabolic process	AT2G19800, AT3G04050, AT3G05620, AT3G06500, AT3G12500, AT3G17770, AT3G24230, AT3G25960, AT3G47800, AT3G54920, AT3G55650, AT3G55810, AT3G57520, AT4G09510, AT4G13210, AT4G34860, AT5G04310, AT5G09700, AT5G18670, AT5G49720, AT5G53370, AT5G57655, AT5G64570, AT1G11580, AT1G02640, AT1G22650
	Carbohydrate metabolic process	AT2G04650, AT2G06850, AT2G18700, AT2G19800, AT2G22230, AT2G22240, AT2G32860, AT2G33570, AT2G39770, AT2G41540, AT2G43600, AT2G47120, AT3G04050, AT3G05620, AT3G06500, AT3G06580, AT3G07320, AT3G12500, AT3G13750, AT3G17770, AT3G02140, AT3G23730, AT3G24230, AT3G25960, AT3G28150, AT3G29360, AT3G47800, AT3G54920, AT3G55650, AT3G55810, AT3G57520, AT3G58560, AT3G58740, AT3G58790, AT3G62660, AT4G09510, AT4…
	Carboxylic acid biosynthetic process	AT2G03440, AT2G04650, AT2G15090, AT2G19800, AT2G22230, AT2G24300, AT2G26250, AT2G39770, AT2G46720, AT3G06460, AT3G10280, AT3G23840, AT3G28910, AT3G29360, AT3G47340, AT3G58990, AT4G04610, AT4G08040, AT4G13050, AT4G13840, AT4G21070, AT4G21990, AT4G30440, AT4G37770, AT4G39540, AT5G04530, AT5G10480, AT5G02890, AT5G21170, AT5G34780, AT5G34930, AT5G38020, AT5G39320, AT5G62470, AT1G08630, AT1G13580, AT1…
	Carboxylic acid metabolic process	AT2G03440, AT2G03800, AT2G04650, AT2G15090, AT2G19800, AT2G22230, AT2G24300, AT2G26250, AT2G30970, AT2G39770, AT2G46720, AT2G47120, AT3G04050, AT3G06460, AT3G10280, AT3G17390, AT3G23840, AT3G25960, AT3G28910, AT3G29360, AT3G47340, AT3G55650, AT3G55810, AT3G58990, AT4G04610, AT4G08040, AT4G10320, AT4G13050, AT4G13360, AT4G13840, AT4G14440, AT4G21070, AT4G00360, AT4G21990, AT4G23590, AT4G23600, AT4…
	Carboxylic acid transmembrane transport	AT2G33260, AT3G54110, AT3G56200, AT4G14695, AT4G31730, AT5G09470, AT5G46800, AT5G57685, AT5G58970, AT1G18420, AT3G01760, AT4G05590, AT4G21120, AT4G00370, AT5G19500, AT5G40780, AT5G65990, AT1G44100, AT1G77380
	Cell wall macromolecule metabolic process	AT2G06850, AT2G43600, AT3G12500, AT3G23730, AT3G28150, AT4G03210, AT4G30270, AT4G30280, AT4G30290, AT4G37800, AT5G09700, AT5G13870, AT5G48070, AT5G57550, AT5G64570, AT5G65730, AT1G10550, AT1G11545, AT1G02640
	Cell wall organization	AT2G06850, AT2G21140, AT2G31220, AT2G33570, AT2G46710, AT3G05620, AT3G05910, AT3G23730, AT3G23840, AT3G29360, AT3G54920, AT3G58790, AT3G62660, AT4G07960, AT4G13840, AT4G02130, AT4G19410, AT4G03210, AT4G30270, AT4G30280, AT4G30290, AT4G33970, AT4G37800, AT5G09870, AT5G13870, AT5G15650, AT5G16190, AT5G25310, AT5G26670, AT5G41900, AT5G44700, AT5G45280, AT5G48070, AT5G49720, AT5G53370, AT5G57550, AT5…
	Cell wall organization or biogenesis	AT2G06850, AT2G21140, AT2G31220, AT2G33570, AT2G43600, AT2G46710, AT3G05620, AT3G05910, AT3G12500, AT3G23730, AT3G23840, AT3G28150, AT3G29360, AT3G47380, AT3G54920, AT3G58790, AT3G62660, AT4G07960, AT4G13840, AT4G02130, AT4G19410, AT4G03210, AT4G30270, AT4G30280, AT4G30290, AT4G33970, AT4G37800, AT4G39990, AT5G09700, AT5G09870, AT5G13870, AT5G15650, AT5G16190, AT5G25310, AT5G26670, AT5G41900, AT5…
	Cell wall polysaccharide metabolic process	AT2G06850, AT3G23730, AT3G28150, AT4G03210, AT4G30270, AT4G30280, AT4G30290, AT4G37800, AT5G09700, AT5G13870, AT5G48070, AT5G57550, AT5G64570, AT5G65730, AT1G10550, AT1G11545, AT1G02640
	Cellular carbohydrate metabolic process	AT2G06850, AT2G18700, AT2G19800, AT2G22240, AT2G39770, AT3G06500, AT3G06580, AT3G17770, AT3G02140, AT3G23730, AT3G28150, AT3G58560, AT4G09510, AT4G03210, AT4G30270, AT4G30280, AT4G30290, AT4G34860, AT4G37800, AT5G09700, AT5G09870, AT5G13870, AT5G37180, AT5G43910, AT5G48070, AT5G48850, AT5G49720, AT5G57550, AT5G64570, AT5G65730, AT1G05610, AT1G06490, AT1G07260, AT1G10550, AT1G11545, AT1G02640, AT1…
	Cellular glucan metabolic process	AT2G06850, AT2G39770, AT3G02140, AT3G23730, AT3G28150, AT3G58560, AT4G03210, AT4G30270, AT4G30280, AT4G30290, AT4G37800, AT5G09870, AT5G13870, AT5G43910, AT5G48070, AT5G49720, AT5G57550, AT5G65730, AT1G05610, AT1G06490, AT1G07260, AT1G10550, AT1G11545, AT1G32170, AT1G65310, AT2G01940, AT2G03210, AT2G13680, AT2G32530, AT2G32540, AT2G32610, AT2G32620, AT2G40840
	Cellular lipid metabolic process	AT1G02205; AT1G13580; AT1G14290; AT1G18460; AT2G37700; AT2G38700; AT3G05630; AT3G06460; AT3G54020; AT4G13360; AT4G14440; AT4G20210; AT4G21070; AT5G10480; AT5G12420; AT5G16350; AT5G66020; AT1G01600; AT1G66120; AT3G23840; AT4G00360; AT4G10060; AT1G01120; AT1G04220; AT1G04580; AT1G13640; AT1G19440; AT1G19640; AT1G21530; AT1G21540; AT1G25450; AT1G26270; AT1G49430; AT1G53040; AT1G55320; AT1G64670; AT1…
	Cellular polysaccharide metabolic process	AT2G06850, AT2G39770, AT3G02140, AT3G23730, AT3G28150, AT3G58560, AT4G03210, AT4G30270, AT4G30280, AT4G30290, AT4G37800, AT5G09700, AT5G09870, AT5G13870, AT5G43910, AT5G48070, AT5G49720, AT5G57550, AT5G64570, AT5G65730, AT1G05610, AT1G06490, AT1G07260, AT1G10550, AT1G11545, AT1G02640, AT1G26810, AT1G32170, AT1G65310, AT2G01940, AT2G03210, AT2G13680, AT2G32530, AT2G32540, AT2G32610, AT2G32620, AT2…
	External encapsulating structure organization	AT2G06850, AT2G21140, AT2G31220, AT2G33570, AT2G46710, AT3G05620, AT3G05910, AT3G23730, AT3G23840, AT3G29360, AT3G54920, AT3G58790, AT3G62660, AT4G07960, AT4G13840, AT4G02130, AT4G19410, AT4G03210, AT4G30270, AT4G30280, AT4G30290, AT4G33970, AT4G37800, AT5G09870, AT5G13870, AT5G15650, AT5G16190, AT5G25310, AT5G26670, AT5G41900, AT5G44700, AT5G45280, AT5G48070, AT5G49720, AT5G53370, AT5G57550, AT5…
	Fatty acid biosynthetic process	AT2G15090, AT2G22230, AT2G26250, AT2G46720, AT3G06460, AT3G10280, AT3G23840, AT3G28910, AT4G13050, AT4G13840, AT4G21070, AT5G04530, AT5G10480, AT5G02890, AT5G21170, AT5G38020, AT1G13580, AT1G19440, AT1G19640, AT1G25450, AT1G01120, AT1G04220, AT1G52670, AT1G68530, AT1G79700
	Fatty acid derivative biosynthetic process	AT4G13840, AT5G12420, AT5G02890, AT5G62470, AT1G02205, AT1G01120, AT1G49430, AT1G68530, AT1G79700
	Fatty acid derivative metabolic process	AT3G44540, AT4G13840, AT5G12420, AT5G02890, AT5G22500, AT5G62470, AT1G02205, AT1G01120, AT1G49430, AT1G68530, AT1G79700
	Fatty acid metabolic process	AT2G15090, AT2G22230, AT2G26250, AT2G46720, AT3G06460, AT3G10280, AT3G23840, AT3G28910, AT4G13050, AT4G13840, AT4G14440, AT4G21070, AT4G00360, AT5G04530, AT5G10480, AT5G02890, AT5G21170, AT5G38020, AT1G13580, AT1G19440, AT1G19640, AT1G21530, AT1G21540, AT1G25450, AT1G01600, AT1G01120, AT1G04220, AT1G49430, AT1G52670, AT1G55320, AT1G65890, AT1G66120, AT1G68270, AT1G68530, AT1G79700
	GDP-mannose metabolic process	AT2G39770, AT3G51160, AT3G55590, AT4G30570
	Glucan metabolic process	AT2G06850, AT2G39770, AT3G02140, AT3G23730, AT3G28150, AT3G58560, AT4G03210, AT4G30270, AT4G30280, AT4G30290, AT4G37800, AT5G09870, AT5G13870, AT5G43910, AT5G48070, AT5G49720, AT5G57550, AT5G65730, AT1G05610, AT1G06490, AT1G07260, AT1G10550, AT1G11545, AT1G32170, AT1G65310, AT2G01940, AT2G03210, AT2G13680, AT2G32530, AT2G32540, AT2G32610, AT2G32620, AT2G40840
	Hemicellulose metabolic process	AT2G06850, AT3G23730, AT3G28150, AT4G03210, AT4G30270, AT4G30280, AT4G30290, AT4G37800, AT5G09700, AT5G13870, AT5G48070, AT5G57550, AT5G64570, AT5G65730, AT1G10550, AT1G11545, AT1G02640, AT1G32170, AT1G65310
	Lipid biosynthetic process	AT2G03440, AT2G15090, AT2G22230, AT2G22240, AT2G26250, AT2G34490, AT2G34500, AT2G37700, AT2G38700, AT2G43420, AT2G45400, AT2G46210, AT2G46720, AT3G05630, AT3G06460, AT3G10280
	Lipid metabolic process	AT1G02205; AT1G13580; AT1G14290; AT1G18460; AT1G20050; AT1G73340; AT2G34490; AT2G34500; AT2G37700; AT2G38700; AT3G05630; AT3G06460; AT3G54020; AT4G13360; AT4G14440; AT4G20210; AT4G21070; AT5G10480; AT5G12420; AT5G16350; AT5G66020; AT1G01600; AT1G66120; AT2G14920; AT3G23840; AT4G00360; AT4G10060; AT1G01120; AT1G04220; AT1G04580; AT1G09390; AT1G13640; AT1G19440; AT1G19640; AT1G21530; AT1G21540; AT1…
	Monocarboxylic acid biosynthetic process	AT2G03440, AT2G15090, AT2G22230, AT2G24300, AT2G26250, AT2G46720, AT3G06460, AT3G10280, AT3G23840, AT3G28910, AT4G13050, AT4G13840, AT4G21070, AT4G30440, AT5G04530, AT5G10480, AT5G02890, AT5G21170, AT5G34780, AT5G38020, AT5G62470, AT1G13580, AT1G19440, AT1G19640, AT1G25450, AT1G01120, AT1G04580, AT1G04220, AT1G52670, AT1G64670, AT1G68530, AT1G79700
	Monocarboxylic acid metabolic process	AT2G03440, AT2G15090, AT2G22230, AT2G24300, AT2G26250, AT2G46720, AT2G47120, AT3G04050, AT3G06460, AT3G10280, AT3G23840, AT3G25960, AT3G28910, AT3G55650, AT3G55810, AT4G13050, AT4G13840, AT4G14440, AT4G21070, AT4G00360, AT4G30440, AT4G39540, AT5G04530, AT5G10480, AT5G02890, AT5G21170, AT5G25880, AT5G34780, AT5G38020, AT5G62470, AT5G63560, AT1G13580, AT1G19440, AT1G19640, AT1G21530, AT1G21540, AT1…
	Negative regulation of ethylene-activated signaling pathway	AT2G26070, AT2G40940, AT3G23150, AT5G03730, AT5G25350, AT1G04310
	Negative regulation of intracellular signal transduction	AT2G26070, AT2G40940, AT3G23150, AT5G03730, AT5G25350, AT1G04310
	Negative regulation of phosphorelay signal transduction system	AT2G26070, AT2G40940, AT3G23150, AT5G03730, AT5G25350, AT1G04310
	Nucleotide-sugar biosynthetic process	AT2G39770, AT3G29360, AT3G51160, AT3G55590, AT4G30570, AT5G39320, AT1G26570, AT1G53500
	Nucleotide-sugar metabolic process	AT2G39770, AT3G29360, AT3G51160, AT3G55590, AT4G30570, AT5G15650, AT5G39320, AT1G26570, AT1G53500
	Oligosaccharide catabolic process	AT3G06500, AT3G57520, AT4G09510, AT4G34860, AT1G22650, AT2G40840
	Organic acid biosynthetic process	AT2G03440, AT2G04650, AT2G15090, AT2G19800, AT2G22230, AT2G24300, AT2G26250, AT2G39770, AT2G46720, AT3G06460, AT3G10280, AT3G23840, AT3G28910, AT3G29360, AT3G47340, AT3G58990, AT4G04610, AT4G08040, AT4G13050, AT4G13840, AT4G21070, AT4G21990, AT4G30440, AT4G37770, AT4G39540, AT5G04530, AT5G10480, AT5G03730, AT5G02890, AT5G21170, AT5G34780, AT5G34930, AT5G38020, AT5G39320, AT5G62470, AT1G08630, AT1…
	Organic acid metabolic process	AT2G03440, AT2G03800, AT2G04650, AT2G15090, AT2G19800, AT2G22230, AT2G24300, AT2G26250, AT2G30970, AT2G32860, AT2G39770, AT2G46720, AT2G47120, AT3G04050, AT3G06460, AT3G10280, AT3G17390, AT3G21670, AT3G23840, AT3G25960, AT3G28910, AT3G29360, AT3G45060, AT3G47340, AT3G55650, AT3G55810, AT3G58990, AT4G04610, AT4G08040, AT4G10320, AT4G13050, AT4G13360, AT4G13840, AT4G14440, AT4G21070, AT4G00360, AT4…
	Organic acid transmembrane transport	AT2G33260, AT3G54110, AT3G56200, AT4G14695, AT4G31730, AT5G09470, AT5G46800, AT5G57685, AT5G58970, AT1G18420, AT3G01760, AT4G05590, AT4G21120, AT4G00370, AT5G19500, AT5G40780, AT5G65990, AT1G44100, AT1G77380
	Oxoacid metabolic process	AT2G03440, AT2G03800, AT2G04650, AT2G15090, AT2G19800, AT2G22230, AT2G24300, AT2G26250, AT2G30970, AT2G32860, AT2G39770, AT2G46720, AT2G47120, AT3G04050, AT3G06460, AT3G10280, AT3G17390, AT3G21670, AT3G23840, AT3G25960, AT3G28910, AT3G29360, AT3G45060, AT3G47340, AT3G55650, AT3G55810, AT3G58990, AT4G04610, AT4G08040, AT4G10320, AT4G13050, AT4G13360, AT4G13840, AT4G14440, AT4G21070, AT4G00360, AT4…
	Polysaccharide metabolic process	AT2G06850, AT2G33570, AT2G39770, AT3G05620, AT3G12500, AT3G02140, AT3G23730, AT3G24230, AT3G28150, AT3G29360, AT3G54920, AT3G58560, AT3G58790, AT3G62660, AT4G13210, AT4G02130, AT4G03210, AT4G30270, AT4G30280, AT4G30290, AT4G37800, AT5G04310, AT5G09700, AT5G09870, AT5G13870, AT5G18670, AT5G43910, AT5G48070, AT5G49720, AT5G53370, AT5G57550, AT5G64570, AT5G65730, AT1G05610, AT1G06490, AT1G07260, AT1…
	Regulation of ethylene-activated signaling pathway	AT2G26070, AT2G40940, AT2G41230, AT3G23150, AT5G03730, AT5G25350
	Regulation of phosphorelay signal transduction system	AT2G26070, AT2G40940, AT2G41230, AT3G23150, AT5G03730, AT5G25350
	Response to abiotic stimulus	AT1G07150AT1G26270AT1G59860AT1G65490AT1G68840AT2G13790AT2G16060AT3G06435AT3G07350AT3G23150AT4G30280AT4G30440AT4G32480AT4G38470AT5G19120AT5G20230AT5G20250AT1G20440AT1G20450AT1G46264AT1G66350AT2G32860AT3G50970AT4G21870AT4G23400AT5G15250AT5G28490AT5G40420AT5G66400AT5G67270AT1G09570AT1G17840AT3G04530AT1G22790AT2G03440AT2G30520AT3G60680AT4G16250AT5G04190AT1G01120AT1G01140AT1G04220AT1G04580AT1G15520AT1…
	Small molecule biosynthetic process	AT2G03440, AT2G04650, AT2G15090, AT2G19800, AT2G22230, AT2G22240, AT2G24300, AT2G26250, AT2G39770, AT2G46720, AT3G06460, AT3G10280, AT3G23840, AT3G28910, AT3G29360, AT3G47340, AT3G58990, AT4G04610, AT4G08040, AT4G13050, AT4G13840, AT4G21070, AT4G21990, AT4G30440, AT4G37770, AT4G39540, AT5G04530, AT5G10480, AT5G11160, AT5G15650, AT5G03730, AT5G02890, AT5G18930, AT5G21170, AT5G34780, AT5G34930, AT5…
	Small molecule metabolic process	AT2G03440, AT2G03800, AT2G04650, AT2G15090, AT2G19800, AT2G22230, AT2G22240, AT2G24300, AT2G26250, AT2G30970, AT2G32860, AT2G38700, AT2G39770, AT2G46720, AT2G47120, AT3G04050, AT3G06460, AT3G06580, AT3G10280, AT3G17390, AT3G17770, AT3G21670, AT3G23840, AT3G25960, AT3G28910, AT3G29360, AT3G44540, AT3G45060, AT3G47340, AT3G47800, AT3G51160, AT3G55590, AT3G55650, AT3G55810, AT3G58990, AT4G04610, AT4…
	Sphingolipid biosynthetic process	AT1G02205; AT1G13580; AT1G14290; AT2G37700; AT3G06460; AT3G54020; AT5G10480; AT2G30942; AT2G46210
	Sphingolipid metabolic process	AT1G02205; AT1G13580; AT1G14290; AT2G37700; AT3G06460; AT3G54020; AT5G10480; AT4G10060; AT1G53040; AT2G46210; AT2G30942
	Sucrose catabolic process	AT3G06500, AT4G09510, AT4G34860, AT1G22650
	UDP-glucuronate biosynthetic process	AT3G29360, AT5G39320, AT1G26570
	UDP-glucuronate metabolic process	AT3G29360, AT5G39320, AT1G26570
	Very long-chain fatty acid biosynthetic process	AT3G06460, AT3G23840, AT3G28910, AT4G13840, AT5G10480, AT1G13580, AT1G01120
	Very long-chain fatty acid metabolic process	AT3G06460, AT3G23840, AT3G28910, AT4G13840, AT5G10480, AT1G13580, AT1G01120
	Wax biosynthetic process	AT4G13840, AT5G12420, AT5G02890, AT5G62470, AT1G02205, AT1G01120, AT1G49430, AT1G68530, AT1G79700
	Wax metabolic process	AT4G13840, AT5G12420, AT5G02890, AT5G62470, AT1G02205, AT1G01120, AT1G49430, AT1G68530, AT1G79700
	Xyloglucan metabolic process	AT2G06850, AT3G23730, AT3G28150, AT4G03210, AT4G30270, AT4G30280, AT4G30290, AT4G37800, AT5G13870, AT5G48070, AT5G57550, AT5G65730, AT1G10550, AT1G11545, AT1G32170, AT1G65310, AT2G03210
RW_Mmo	BP	Genes upregulated in Mmo at RW
	Amino acid transmembrane transport	AT2G33260, AT3G54110, AT3G56200, AT4G31730, AT5G46800, AT5G57685, AT5G58970, AT3G01760, AT4G21120, AT5G19500, AT5G40780, AT5G65990, AT1G44100, AT1G77380
	Amino acid transport	AT2G33260, AT2G41190, AT3G54110, AT3G56200, AT4G31730, AT5G41800, AT5G46800, AT5G57685, AT5G58970, AT1G08230, AT3G09330, AT3G09340, AT3G01760, AT3G54830, AT4G21120, AT5G02170, AT5G19500, AT5G40780, AT5G65990, AT1G44100, AT1G61270, AT1G77380
	Anthocyanin-containing compound biosynthetic process	AT4G27430, AT1G71030, AT4G09820, AT4G14090, AT4G22880, AT5G42800, AT5G54060, AT1G56650, AT1G66370, AT1G66380, AT1G78600
	Anthocyanin-containing compound metabolic process	AT4G27430, AT1G71030, AT4G09820, AT4G14090, AT4G22880, AT5G17220, AT5G42800, AT5G54060, AT1G09530, AT1G56650, AT1G66370, AT1G66380, AT1G78600
	Carboxylic acid transmembrane transport	AT2G33260, AT3G54110, AT3G56200, AT4G14695, AT4G31730, AT5G09470, AT5G46800, AT5G57685, AT5G58970, AT1G18420, AT3G01760, AT4G05590, AT4G21120, AT4G00370, AT5G19500, AT5G40780, AT5G65990, AT1G44100, AT1G77380
	Carboxylic acid transport	AT1G44100; AT1G61270; AT1G77380; AT3G01760; AT3G09330; AT3G09340; AT4G05590; AT4G21120; AT5G02170; AT5G40780; AT5G65990; AT4G00370; AT3G54830; AT4G12030; AT5G19500; AT1G51340
	Cellular modified amino acid metabolic process	AT1G02920; AT1G02930; AT1G17170; AT1G17180; AT1G17190; AT1G27140; AT1G59670; AT1G69930; AT1G78670; AT2G30870; AT3G03190; AT3G22740; AT3G43800; AT5G17220; AT2G16370
	Cyanide catabolic process	AT3G44300; AT3G44310; AT3G44320
	Cyanide metabolic process	AT3G44300; AT3G44310; AT3G44320
	Cytoskeleton-dependent cytokinesis	AT3G19050, AT5G09870, AT2G32530, AT2G32540, AT2G32610, AT2G32620, AT3G05330, AT3G43210, AT4G14150, AT4G15290, AT4G23990
	de novo protein folding	AT1G09080; AT1G11040; AT1G44160; AT2G30695; AT2G32120; AT3G12580; AT3G23990; AT5G25530; AT5G55220
	Detoxification	AT3G44300; AT3G44310; AT3G44320; AT2G35380; AT3G56350; AT4G08390; AT4G25090; AT4G25980; AT4G36430; AT5G06730; AT5G19880; AT5G39580; AT1G56650; AT1G02920; AT1G02930; AT1G17170; AT1G17180; AT1G17190; AT1G27140; AT1G59670; AT1G69930; AT2G30870; AT3G03190; AT3G43800; AT5G17220
	Detoxification of nitrogen compound	AT3G44300; AT3G44310; AT3G44320
	Flavonoid biosynthetic process	AT4G00040, AT4G27430, AT1G06000, AT1G53500, AT1G71030, AT2G47460, AT3G55970, AT4G09820, AT4G14090, AT4G15400, AT4G22880, AT5G17220, AT5G42800, AT5G54060, AT1G56650, AT1G66370, AT1G66380, AT1G78600
	Flavonoid metabolic process	AT5G42800; AT2G47460; AT3G55970; AT4G09820; AT4G14090; AT4G22880; AT5G54060; AT1G09530; AT1G56650; AT1G66370; AT1G66380; AT1G78600; AT4G15400; AT5G17220; AT5G47990
	Glucosinolate biosynthetic process	AT5G43440; AT5G59530; AT5G59540; AT1G18590; AT4G31500; AT1G24100; AT2G25450; AT4G12030; AT5G57220; AT5G61420
	Glucosinolate metabolic process	AT1G47600; AT3G03640; AT3G25180; AT3G60120; AT4G37330; AT5G24540; AT5G24550; AT5G43440; AT5G59530; AT5G59540; AT1G18590; AT1G21100; AT1G21120; AT4G31500; AT1G04880; AT1G24100; AT2G25450; AT4G12030; AT5G57220; AT5G61420; AT3G44320
	Glutathione metabolic process	AT1G02920; AT1G02930; AT1G17170; AT1G17180; AT1G17190; AT1G27140; AT1G59670; AT1G69930; AT2G30870; AT3G03190; AT3G43800; AT5G17220
	Glycosinolate biosynthetic process	AT5G43440; AT5G59530; AT5G59540; AT1G18590; AT4G31500; AT1G24100; AT2G25450; AT4G12030; AT5G57220; AT5G61420
	Glycosinolate metabolic process	AT1G47600; AT3G03640; AT3G25180; AT3G60120; AT4G37330; AT5G24540; AT5G24550; AT5G43440; AT5G59530; AT5G59540; AT1G18590; AT1G21100; AT1G21120; AT4G31500; AT1G04880; AT1G24100; AT2G25450; AT4G12030; AT5G57220; AT5G61420; AT3G44320
	Glycosyl compound biosynthetic process	AT1G79470; AT5G43440; AT5G59530; AT5G59540; AT1G18590; AT4G31500; AT1G80050; AT1G24100; AT2G25450; AT4G12030; AT5G57220; AT5G61420
	Glycosyl compound metabolic process	AT1G47600; AT1G79470; AT3G03640; AT3G25180; AT3G60120; AT4G37330; AT5G23070; AT5G24540; AT5G24550; AT5G43440; AT5G59530; AT5G59540; AT1G18590; AT1G21100; AT1G21120; AT4G31500; AT5G10300; AT1G80050; AT2G16570; AT2G47430; AT4G34840; AT1G04880; AT1G24100; AT2G25450; AT4G12030; AT5G54060; AT5G57220; AT5G61420; AT3G44320
	Ion transmembrane transport	AT1G14660; AT1G31260; AT1G44100; AT1G61270; AT1G77380; AT2G30080; AT3G01760; AT3G09330; AT3G09340; AT3G24300; AT3G48850; AT4G05590; AT4G13510; AT5G02170; AT5G40780; AT5G65990; AT4G00370; AT1G15990; AT1G76405; AT1G80050; AT2G29100; AT2G29110; AT2G29120; AT2G39450; AT3G17630; AT3G44900; AT3G48010; AT4G02900; AT4G10310; AT4G21120; AT4G22200; AT4G23700; AT4G27860; AT4G28390; AT4G30110; AT4G32650; AT5…
	Jasmonic acid metabolic process	AT1G44350; AT2G23590; AT2G23600; AT2G23610; AT2G23620; AT4G37140; AT5G10300; AT1G67560; AT5G05280
	Mitotic cytokinesis	AT3G19050, AT5G09870, AT2G32530, AT2G32540, AT2G32610, AT2G32620, AT3G05330, AT4G15290, AT4G23990
	Organic acid transmembrane transport	AT2G33260, AT3G54110, AT3G56200, AT4G14695, AT4G31730, AT5G09470, AT5G46800, AT5G57685, AT5G58970, AT1G18420, AT3G01760, AT4G05590, AT4G21120, AT4G00370, AT5G19500, AT5G40780, AT5G65990, AT1G44100, AT1G77380
	Organic acid transport	AT2G33260, AT2G41190, AT3G54110, AT3G56200, AT4G14695, AT4G31730, AT5G09470, AT5G41800, AT5G46800, AT5G57685, AT5G58970, AT1G08230, AT1G15520, AT1G17840, AT1G18420, AT3G09330, AT3G09340, AT3G01760, AT3G54830, AT4G05590, AT4G21120, AT4G00370, AT5G02170, AT5G19500, AT5G40780, AT5G65990, AT1G44100, AT1G51340, AT1G61270, AT1G77380
	Oxidation-reduction process	AT1G67560; AT2G01918; AT3G01440; AT3G13730; AT3G22360; AT3G46970; AT3G50660; AT3G60100; AT3G61220; AT4G25090; AT5G25450; AT5G51030; AT5G40760; AT1G01190; AT1G02020; AT1G06640; AT1G11610; AT1G13080; AT1G15550; AT1G19730; AT1G26380; AT1G26390; AT1G26400; AT1G26410; AT1G26420; AT1G28030; AT1G31670; AT1G50450; AT1G52800; AT1G62190; AT1G62810; AT1G64930; AT1G64940; AT1G64950; AT1G68540; AT1G78390; AT1…
	Pigment metabolic process	AT1G80050; AT4G13250; AT5G42800; AT2G16570; AT2G31250; AT4G11910; AT4G14090; AT4G22880; AT4G22920; AT1G09530; AT1G56650; AT1G66370; AT1G66380; AT1G78600; AT2G47460; AT4G09820; AT5G17220; AT5G47990; AT5G54060
	Plant-type primary cell wall biogenesis	AT2G32530; AT2G32540; AT2G32610; AT2G32620; AT4G15290; AT4G23990
	Positive regulation of hydrogen peroxide metabolic process	AT2G48070; AT4G20860; AT5G65600
	Regulation of flavonoid biosynthetic process	AT1G56650; AT1G66370; AT1G66380; AT2G47460; AT4G09820; AT4G15400; AT5G17220
	Response to abiotic stimulus	AT1G22220; AT1G54050; AT1G66080; AT1G68620; AT2G41100; AT3G24500; AT3G27220; AT4G20860; AT4G23570; AT5G37670; AT5G58070; AT1G09080; AT1G15550; AT1G22130; AT1G67970; AT1G78600; AT2G01940; AT2G19310; AT2G21320; AT2G25140; AT2G28700; AT2G32120; AT2G34555; AT3G03640; AT3G12580; AT3G60120; AT4G36990; AT4G38960; AT5G03720; AT5G24540; AT5G24550; AT5G27680; AT5G51860; AT5G62020; AT4G21320; AT4G25480; AT4…
	Response to bacterium	AT3G59700; AT4G11490; AT4G11530; AT4G23220; AT4G23240; AT4G23250; AT4G29050; AT5G42120; AT5G59260; AT5G59270; AT5G60320; AT5G65600; AT1G02920; AT1G02930; AT1G26190; AT1G31580; AT2G14580; AT2G23770; AT2G25000; AT3G12580; AT3G25180; AT3G50930; AT4G12470; AT4G31500; AT5G49520; AT1G02450; AT1G11350; AT1G14370; AT1G20850; AT1G24100; AT1G61380; AT1G79380; AT2G17310; AT2G39050; AT4G12480; AT4G22305; AT5…
	Response to external stimulus	AT2G01340, AT2G01420, AT2G02100, AT2G02120, AT2G02130, AT2G02140
	Response to heat	AT1G09080; AT1G54050; AT1G67970; AT2G19310; AT2G25140; AT2G32120; AT3G12580; AT4G36990; AT5G03720; AT5G37670; AT5G62020; AT4G21320; AT5G64910; AT1G13080; AT1G17870; AT1G32583; AT1G77000; AT2G47180; AT3G23990; AT3G24500; AT5G58070; AT3G10140; AT1G54280; AT1G66080; AT2G21320; AT5G05630; AT5G48570
	Response to jasmonic acid	AT4G22870; AT1G31670; AT1G56650; AT1G66370; AT1G66380; AT1G70170; AT2G14580; AT3G09600; AT3G09940; AT3G48360; AT4G12030; AT4G16740; AT4G20860; AT4G22880; AT4G32940; AT4G34990; AT5G54060; AT5G55120; AT5G61420; AT3G50660; AT3G55970; AT1G44350; AT1G79380; AT4G09820; AT5G63970
	Response to oxygen-containing compound	AT1G54050; AT2G19310; AT2G28710; AT2G29060; AT2G35890; AT2G38910; AT4G08390; AT4G22870; AT5G37670; AT5G58070; AT1G43910; AT1G49720; AT3G44290; AT4G13510; AT4G25480; AT4G28520; AT1G22690; AT1G65690; AT1G70800; AT2G17820; AT2G36270; AT3G19600; AT3G56350; AT4G18890; AT5G47670; AT1G02930; AT1G05690; AT1G11350; AT1G15550; AT1G17870; AT1G22160; AT1G26190; AT1G31670; AT1G56650; AT1G66370; AT1G66380; AT1…
	Response to stress	AT1G22220; AT1G54050; AT1G66080; AT1G68620; AT2G41100; AT3G24500; AT3G27220; AT4G20860; AT4G23570; AT5G37670; AT5G58070; AT1G08390; AT1G09080; AT1G15330; AT1G20720; AT1G22130; AT1G61180; AT1G61190; AT1G61300; AT1G61380; AT1G61490; AT1G61610; AT1G65040; AT1G67970; AT1G77600; AT1G77700; AT2G19310; AT2G25140; AT2G28700; AT2G32120; AT3G03640; AT3G12580; AT3G25180; AT3G50880; AT3G59700; AT3G60120; AT4…
	Response to temperature stimulus	AT1G09080; AT1G22130; AT1G54050; AT1G67970; AT2G19310; AT2G25140; AT2G28700; AT2G32120; AT3G12580; AT4G36990; AT5G03720; AT5G37670; AT5G51860; AT5G62020; AT4G21320; AT4G25480; AT5G15960; AT2G36270; AT5G64910; AT1G05690; AT1G13080; AT1G17190; AT1G17870; AT1G32583; AT1G55920; AT1G67470; AT1G77000; AT1G80820; AT2G47180; AT3G19600; AT3G23990; AT3G24500; AT3G48360; AT4G25490; AT5G24090; AT5G42900; AT5…
	Response to toxic substance	AT3G44300; AT3G44310; AT3G44320; AT1G02920; AT1G02930; AT1G17170; AT1G17180; AT1G17190; AT1G27140; AT1G59670; AT1G69930; AT2G30870; AT2G35380; AT3G03190; AT3G43800; AT3G56350; AT4G08390; AT4G25090; AT4G25980; AT4G36430; AT5G06730; AT5G17220; AT5G19880; AT5G39580; AT1G56650; AT3G23560
	Secondary metabolic process	AT2G03440, AT2G22420, AT2G32860, AT3G10450, AT3G17390, AT3G23590, AT3G44540, AT3G50740, AT3G55580, AT3G58990, AT4G00040, AT4G26220, AT5G20230, AT5G22500, AT5G48850, AT5G62470, AT5G63560, AT1G17840, AT1G04770, AT1G04580, AT1G04220, AT1G64670, AT1G71030, AT1G73290, AT1G73310, AT2G25450, AT2G30870, AT3G03640, AT3G03190, AT3G43800, AT3G44320, AT3G56700, AT3G60120, AT4G09820, AT4G12030, AT4G12910, AT4…
	Secondary metabolite biosynthetic process	AT2G22420, AT3G17390, AT3G44540, AT3G55580, AT3G58990, AT4G00040, AT4G26220, AT5G20230, AT5G22500, AT5G48850, AT5G63560, AT1G17840, AT1G04770, AT1G04220, AT1G64670, AT1G71030, AT2G25450, AT3G56700, AT4G09820, AT4G12030, AT4G19370, AT4G22880, AT4G31500, AT5G57220, AT5G61420, AT1G18590, AT1G24100, AT1G61810, AT1G67980, AT1G80820
	S-glycoside biosynthetic process	AT5G43440; AT5G59530; AT5G59540; AT1G18590; AT4G31500; AT1G24100; AT2G25450; AT4G12030; AT5G57220; AT5G61420
	S-glycoside metabolic process	AT1G47600; AT3G03640; AT3G25180; AT3G60120; AT4G37330; AT5G24540; AT5G24550; AT5G43440; AT5G59530; AT5G59540; AT1G18590; AT1G21100; AT1G21120; AT4G31500; AT1G04880; AT1G24100; AT2G25450; AT4G12030; AT5G57220; AT5G61420; AT3G44320
	Sulfur compound metabolic process	AT1G02880; AT1G02920; AT1G02930; AT1G17170; AT1G17180; AT1G17190; AT1G27140; AT1G47600; AT1G59670; AT1G69930; AT2G30870; AT3G03190; AT3G03640; AT3G22740; AT3G25180; AT3G43800; AT3G56700; AT3G60120; AT4G37330; AT5G17220; AT5G24540; AT5G24550; AT5G43440; AT5G43780; AT5G59530; AT5G59540; AT1G67810; AT1G18590; AT1G21100; AT1G21120; AT4G31500; AT4G34840; AT1G33320; AT1G55920; AT3G13110; AT1G04880; AT1…
	Toxin catabolic process	AT2G30870, AT3G03190, AT3G43800, AT5G17220, AT1G17170, AT1G17180, AT1G17190, AT1G02920, AT1G02930, AT1G27140, AT1G59670, AT1G69930
	Toxin metabolic process	AT2G30870, AT3G03190, AT3G43800, AT5G17220, AT1G17170, AT1G17180, AT1G17190, AT1G02920, AT1G02930, AT1G27140, AT1G59670, AT1G69930
	Transmembrane transport	AT1G02520; AT1G02530; AT1G14660; AT1G15150; AT1G15170; AT1G15180; AT1G30220; AT1G31260; AT1G44100; AT1G61270; AT1G77380; AT2G30080; AT2G47800; AT3G01760; AT3G05960; AT3G09330; AT3G09340; AT3G23550; AT3G23560; AT3G23990; AT3G24300; AT3G48570; AT3G48850; AT3G51490; AT4G05590; AT4G13510; AT5G02170; AT5G19700; AT5G25430; AT5G40780; AT5G52450; AT5G65990; AT4G00370; AT5G52440; AT1G15990; AT1G28230; AT1…
	Xenobiotic transport	AT1G15150; AT1G15170; AT1G15180; AT1G51340; AT2G38330; AT2G47800; AT3G23550; AT3G23560; AT5G19700; AT5G52450
